# Supplementary material for: Development of a Wine Yeast Strain Capable of Malolactic Fermentation and Reducing the Ethyl Carbamate Content in Wine
Source: Foods. 2024 Dec 27;14(1):54. doi: 10.3390/foods14010054 (PMC11719754; doi:10.3390/foods14010054)
Supplement: Supplementary file 1 [file foods-14-00054-s001.zip]

Archive with 3 entries (3 files):
- Figure_S1.pdf
- Table S2.pdf
- Table_S1.xls
