# Supplementary material for: Development of a Wine Yeast Strain Capable of Malolactic Fermentation and Reducing the Ethyl Carbamate Content in Wine
Source: Foods. 2024 Dec 27;14(1):54. doi: 10.3390/foods14010054 (PMC11719754; doi:10.3390/foods14010054)
Supplement: Supplementary file 1 [file foods-14-00054-s001.zip › Table_S1.xls]

## Sheet: Table S1
	Table S1 The results of the differential gene expression analysis
	log2FoldChange - the logarithmic value of the expression level change. This value indicates the change between the culture of I-328 and I-328 ∆CAR1_MLF
	P adj value is obtained as the result of Benjamini and Hochberg adjustment method
	Parental strain I-328
	Modified strain I-328 ∆CAR1_MLF

## Sheet: results
gene	log2FoldChange	padj	Parental (repeat 1)	Parental (repeat 2)	Parental (repeat 3)	Modified (repeat 1)	Modified (repeat 2)	Modified (repeat 3)	Product
Mae1	15.3113	2.86752e-36	0	0	0	6811.39	6284.83	7686.32	Mae1
MleA	14.9906	9.56114e-180	1.79676	2.35003	3.38912	81180.7	69786.9	78773.9	MleA
g3196.t1	3.96778	6.47151e-144	111.998	82.2509	82.4685	1702.07	1378.5	1339.23	Aquaporin-2
g597.t1	3.63855	3.69326e-190	1957.27	1938.77	1875.31	28244.6	19774.8	23864.4	4-amino-5-hydroxymethyl-2-methylpyrimidine phosphate synthase THI5
g2884.t1	3.09345	1.14606e-230	10154.1	10161.5	10500.6	96571.8	79442.7	87001.7	4-amino-5-hydroxymethyl-2-methylpyrimidine phosphate synthase THI5
g4065.t1	3.09345	1.14606e-230	10154.1	10161.5	10500.6	96571.8	79442.7	87001.7	4-amino-5-hydroxymethyl-2-methylpyrimidine phosphate synthase THI5
g4987.t1	2.95251	9.96231e-60	49.1113	38.7754	45.1882	374.787	317.542	352.938	Mating factor alpha-1
g5253.t1	2.68697	8.09629e-62	1171.48	1296.04	1252.84	10483.7	6045.74	7414.6	Thiamine biosynthesis protein THI22
g2564.t1	2.61533	8.48807e-130	6525.22	6641.17	6473.22	45399.9	34656.9	40282.3	4-amino-5-hydroxymethyl-2-methylpyrimidine phosphate synthase THI5
g4729.t1	2.30295	2.22225e-50	472.547	497.031	529.832	3170.16	2121.93	2097.32	Thiamine transporter THI72
g3359.t1	2.29054	4.9787e-49	12659.9	14314	14821.7	89380.5	56798.9	58286.1	Pyruvate decarboxylase isozyme 2
g1196.t1	2.27241	1.61785e-68	2602.3	2629.68	2644.64	15453.2	10586	12010.5	Thiamine-repressible mitochondrial transport protein THI74
g4916.t1	2.00874	4.43066e-83	2870.62	2440.5	2520.37	11442.4	9727.98	10373.5	Dicarboxylic amino acid permease
g1995.t1	1.99288	3.52809e-42	43719.3	48771.3	40810.6	218162	138121	174291	Thiamine thiazole synthase
g1412.t1	1.97717	4.39967e-38	803.15	788.434	769.33	3981.85	2476.83	2837.04	Purine-cytosine permease FCY22
g4515.t1	1.7842	6.21733e-54	1697.34	1795.42	2075.27	7148.91	5797.94	6212.68	Argininosuccinate synthase
g257.t1	1.76676	6.98059e-45	2638.84	3221.89	2842.34	11446.5	8488.95	9660.84	Constitutive acid phosphatase
g3610.t1	1.75012	3.19778e-51	350.966	327.829	315.188	1199.94	1140.66	1015.3	Ornithine aminotransferase
g4064.t1	1.69736	2.57964e-47	332.999	282.003	308.41	1071.56	938.927	997.897	Probable pyridoxal 5`-phosphate synthase subunit SNZ2
g2886.t1	1.64591	1.24634e-26	109.003	141.002	132.176	430.694	362.371	386.782	Probable pyridoxal 5`-phosphate synthase subunit SNO3
g4063.t1	1.64591	1.24634e-26	109.003	141.002	132.176	430.694	362.371	386.782	Probable pyridoxal 5`-phosphate synthase subunit SNO3
g4964.t1	1.58582	5.88372e-31	1859.64	2084.47	2249.24	7537.15	5321	5718.57	Thiamine biosynthetic bifunctional enzyme
g4685.t1	1.56753	7.87191e-26	1507.48	1798.95	2009.75	6453.17	4529.02	4757.41	Thiamine pyrophosphokinase
g4251.t1	1.50664	1.60947e-53	1681.76	1897.65	2001.84	5343.3	5095.61	5396.57	Cytochrome b5
g522.t1	1.48219	5.02377e-36	12245.5	14795.8	15968.4	43744.5	36681.7	39706	Protein PET18
g4922.t1	1.42888	3.29891e-21	498.899	542.856	535.481	1782.83	1189.22	1267.68	Hydroxymethylpyrimidine/phosphomethylpyrimidine kinase THI21
g2885.t1	1.41062	8.94718e-05	289.278	282.003	370.544	1191.66	658.743	651.727	Probable pyridoxal 5`-phosphate synthase subunit SNZ2
g4824.t1	1.3708	2.71597e-39	7269.67	6529.55	7025.64	17044.5	16618	20199.7	Carbamoyl-phosphate synthase arginine-specific small chain
g4518.t1	1.36089	1.46577e-19	3014.96	3319.41	3487.4	10344.9	6465.4	8405.73	Hydroxymethylpyrimidine/phosphomethylpyrimidine kinase THI20
g1242.t1	1.34093	1.69537e-33	5087.81	5201.78	4264.64	13010.9	11074.1	12787	ADIPOR-like receptor IZH1
g3441.t1	1.3065	9.65613e-24	7153.48	7819.71	7869.53	22632.2	15771.2	18085.9	Thiamine transporter
g2539.t1	1.2573	4.49744e-14	206.028	183.302	184.142	553.898	363.616	456.402	Flo11 domain-containing protein
g3242.t1	1.24787	2.34641e-35	8083.6	8038.26	6981.58	19333.6	16870.8	18670	Thiamine pathway transporter THI73
g3668.t1	1.23518	5.69084e-35	1388.89	1533.39	1453.93	3742.69	3292.47	3256.7	Transcription initiation factor TFIID subunit 13
g2605.t1	1.20163	1.0174e-27	8035.69	8403.69	7999.45	20497.3	15992.9	19712.3	Farnesyl pyrophosphate synthase
g1283.t1	1.19313	1.30898e-29	2043.51	2330.05	2394.98	5445.8	4694.64	5317.28	Epimerase domain-containing protein
g454.t1	1.18754	2.18497e-10	69.4746	72.8508	81.3388	172.899	158.148	174.052	Silenced mating-type protein ALPHA1
g3230.t1	1.18502	3.53247e-20	1134.35	1225.54	1304.81	3299.57	2501.73	2521.82	Sterol esterase 1
g1324.t1	1.18374	3.7669e-21	2100.41	2440.5	2513.6	6236.79	4830.37	4944.04	Putative pyridoxal kinase BUD16
g1001.t1	1.17051	0.000688722	34.1384	15.2752	27.1129	49.6955	53.5462	74.4555	Sporulation-regulated protein 28
g2180.t1	1.12182	2.544e-24	18282.6	19478.2	18109.2	45874.1	35416.5	40288.1	Lanosterol 14-alpha demethylase
g390.t1	1.11431	0.00345142	945.094	1018.74	1113.89	3178.44	1495.56	1987.09	Thiamine biosynthesis regulatory protein
g2636.t1	1.10743	2.51019e-15	1014.57	920.035	1006.57	2582.1	1785.71	1970.65	Mitochondrial RNA-splicing protein MRS3
g1611.t1	1.08405	1.66285e-25	543.818	612.182	610.041	1226.86	1242.77	1261.88	Secreted protein CSS2
g136.t1	1.06743	7.24727e-24	615.089	615.707	545.648	1303.47	1211.64	1212.56	Uridine permease
g1825.t1	1.06221	4.25895e-23	58003.5	56036.4	47120	120474	107125	108934	Acyl-CoA desaturase 1
g2346.t1	1.04669	4.8279e-23	787.578	660.357	707.196	1509.5	1476.88	1480.41	hypothetical
g1572.t1	1.03791	7.58452e-19	677.976	700.308	683.472	1604.75	1351.11	1275.41	Bud site selection protein 27
g2562.t1	1.02527	4.36521e-10	775.001	518.181	636.024	1140.93	1236.54	1561.63	Hpf1p
g4886.t1	0.991328	1.51548e-14	456.975	497.031	490.292	1108.83	889.117	867.358	Low affinity ammonium transporter
g4369.t1	0.98928	7.18455e-19	1409.26	1277.24	1631.3	2775.7	2966.21	2829.31	Sterol O-acyltransferase 2
g1869.t1	0.967409	1.12244e-21	4850.64	5452.06	5865.43	11010.7	10099.1	10487.6	Sterol-4-alpha-carboxylate 3-dehydrogenase, decarboxylating
g2818.t1	0.961628	0.000444058	38.9297	29.3753	47.4477	69.3666	78.4515	78.3233	Guanine nucleotide-binding protein subunit gamma
g1195.t1	0.95823	3.82046e-09	193.451	185.652	260.962	453.471	368.597	414.823	Phosphatidylinositol N-acetylglucosaminyltransferase subunit GPI19
g2674.t1	0.955828	6.52924e-10	588.737	410.08	614.56	941.109	1125.72	1071.39	Protein SIP4
g2428.t1	0.952263	1.13558e-10	168.296	203.277	167.196	326.127	369.843	342.302	Pheromone-regulated membrane protein 5
g3022.t1	0.94471	8.27096e-15	997.199	1264.31	1034.81	2015.77	2014.83	2301.35	hypothetical
g2427.t1	0.938084	6.80762e-16	1290.07	1496.97	1562.38	3070.77	2658.63	2590.47	GTP-binding protein RHO3
g4066.t1	0.93655	2.0607e-24	1772.8	1744.89	1815.44	3612.24	3233.94	3359.2	Putative aryl-alcohol dehydrogenase AAD14
g2887.t1	0.934467	0.000722517	44.9189	47.0005	45.1882	111.815	62.2631	86.0589	Cyanamide hydratase DDI2
g4062.t1	0.934467	0.000722517	44.9189	47.0005	45.1882	111.815	62.2631	86.0589	Cyanamide hydratase DDI2
g4915.t1	0.933141	1.52785e-20	1731.47	2006.92	1793.97	3317.17	3571.41	3664.76	Dimethyladenosine transferase
g1496.t1	0.908593	4.44495e-13	645.634	599.257	553.556	1283.8	1044.77	1053.98	Plasma membrane iron permease
g4448.t1	0.896406	1.06648e-05	84.4475	81.0759	120.879	181.182	156.903	189.523	hypothetical
g1400.t1	0.895353	1.3899e-16	2584.93	3072.66	2797.15	5729.48	4883.92	5099.72	Prolyl 3,4-dihydroxylase TPA1
g1286.t1	0.886005	7.73856e-22	5003.96	5470.86	5376.27	10040.6	9102.86	10137.5	hypothetical
g5055.t1	0.873747	4.72881e-09	1049.9	1043.41	994.141	1572.66	1727.18	2356.47	Peroxisomal membrane protein PEX25
g2239.t1	0.857012	8.33227e-12	1768.61	2196.1	2269.58	4149.57	3455.6	3670.56	Deoxyhypusine synthase
g4153.t1	0.839068	2.92461e-18	3510.26	3948.04	3671.54	7088.86	6309.74	6500.83	Phosphatidylinositol transfer protein PDR16
g3270.t1	0.83557	1.54952e-12	1781.78	1455.84	1618.87	3163.95	2601.35	2910.53	Iron transporter SMF3
g74.t1	0.834951	6.97413e-13	1081.65	1144.46	1170.38	2277.71	1983.7	1792.73	ULP1-interacting protein 3
g261.t1	0.821094	1.56984e-14	1476.33	1583.92	1804.14	2743.61	2931.35	2908.6	hypothetical
g1482.t1	0.820259	3.50491e-07	934.912	1128.01	1203.14	2398.84	1661.18	1697	Com2
g4440.t1	0.817461	1.46328e-12	933.714	1065.74	1087.91	2000.24	1743.37	1686.37	Acetylornithine aminotransferase, mitochondrial
g2798.t1	0.817432	1.05464e-08	591.732	767.284	710.585	1397.69	1171.79	1066.55	DNA-directed RNA polymerase I subunit RPA12
g2023.t1	0.815173	1.46042e-15	6505.45	6818.6	6895.73	13242.8	11030.5	11296.9	Squalene monooxygenase
g3667.t1	0.812218	7.19321e-17	955.275	994.061	1060.79	1808.71	1729.67	1739.55	Arginine metabolism regulation protein II
g5131.t1	0.802421	5.65385e-15	1482.32	1757.82	1562.38	2883.37	2688.52	2791.6	Serine/threonine-protein kinase SKS1
g1873.t1	0.800673	8.83107e-08	301.855	285.528	318.577	623.264	453.275	499.915	Peroxisomal membrane protein PEX31
g5340.t1	0.800092	0.191197	7.78594	12.9251	15.8159	8.28258	34.8673	19.3391	Cytochrome c oxidase subunit 2
g2270.t1	0.798534	5.67513e-17	1471.54	1466.42	1563.51	2660.78	2448.18	2715.21	Protein BIG1
g1719.t1	0.79667	6.47583e-09	290.476	354.854	370.544	597.381	542.934	611.115	Pre-mRNA-splicing factor CWC26
g3289.t1	0.790668	2.18704e-11	5740.04	5696.46	5649.66	11059.3	8295.93	10198.5	Delta(7)-sterol 5(6)-desaturase
g2563.t1	0.783704	1.76518e-09	652.222	740.258	865.355	1393.54	1214.13	1266.71	N-acetyltransferase MPR1
g4400.t1	0.778724	4.4419e-09	1772.2	1929.37	2303.47	2993.12	3522.84	3776.92	UBP3-associated protein BRE5
g743.t1	0.777588	5.15859e-09	895.982	1036.36	997.53	1969.18	1490.58	1553.9	Thiamine metabolism regulatory protein THI3
g4686.t1	0.777309	7.63899e-11	397.682	397.154	456.401	676.066	728.478	735.852	Telomere length regulation protein ELG1
g5051.t1	0.77436	1.68709e-18	7079.22	6789.23	6499.2	11229.1	11420.3	12194.3	Isopentenyl-diphosphate Delta-isomerase
g3766.t1	0.77363	5.98866e-15	7418.21	7122.93	6956.73	13414.7	11216.1	12123.7	C22 sterol desaturase
g3377.t1	0.773344	1.38761e-14	4829.08	4660.1	5185.35	9155.36	7928.58	7995.74	Acetyl-coenzyme A synthetase 2
g4326.t1	0.768347	7.72971e-08	207.825	237.353	231.59	412.059	346.183	386.782	Protein-lysine N-methyltransferase EFM6
g1904.t1	0.767524	2.138e-17	1689.55	1775.44	1781.55	2854.39	3009.8	3061.38	Acyl-CoA-binding protein
g1813.t1	0.767453	9.77211e-11	585.143	643.907	643.932	1179.23	1018.62	983.392	NAD-capped RNA hydrolase NPY1
g5071.t1	0.766128	2.26443e-16	4608.08	4718.85	4858.87	8564.19	7442.93	8111.78	Medium-chain fatty acid ethyl ester synthase/esterase 1
g3721.t1	0.765978	3.63138e-09	288.08	291.403	325.355	473.143	519.274	542.461	hypothetical
g4451.t1	0.760248	6.3977e-15	2946.08	3359.36	3015.19	5435.45	4968.59	5372.4	YGK3-like protein
g4641.t1	0.754135	7.86904e-12	1094.22	1206.74	1181.67	2161.75	1803.14	1900.06	Protein ECM3
g3938.t1	0.749867	1.49299e-12	3430.61	3893.99	3808.24	6735.81	5654.73	6318.08	C-8 sterol isomerase
g3944.t1	0.749294	4.59856e-10	733.076	649.782	758.033	1317.97	1085.87	1196.12	Mevalonate kinase
g239.t1	0.735253	1.95289e-07	259.931	283.178	316.318	522.838	434.596	465.105	DNA repair and recombination protein RDH54
g1784.t1	0.727332	1.70327e-14	1214.01	1190.29	1233.64	2115.16	1936.38	1970.65	5`-deoxynucleotidase YGK1
g4023.t1	0.722954	4.04546e-12	872.025	983.486	910.543	1447.38	1515.48	1594.51	Protein transport protein GOT1
g1923.t1	0.720287	3.7896e-12	5647.8	5792.81	6172.71	10473.3	8675.74	9861	Methylsterol monooxygenase
g2271.t1	0.719652	7.20676e-08	468.953	392.454	406.694	743.362	617.65	733.918	Serine/threonine-protein kinase KIC1
g2078.t1	0.711596	3.00029e-09	8102.77	7458.98	6861.83	13842.3	10801.4	12083.1	ATP-dependent 6-phosphofructokinase subunit alpha
g1954.t1	0.70762	6.11067e-09	1451.78	1835.37	1660.67	2954.81	2521.65	2590.47	Exosome complex component RRP46
g3996.t1	0.706497	1.73632e-09	610.897	587.507	530.962	950.426	870.438	1004.67	HAD_SAK_1 domain-containing protein
g1517.t1	0.700373	1.13742e-07	794.765	652.132	674.435	1205.12	1004.93	1244.47	Chromo domain-containing protein 1
g610.t1	0.696866	0.120852	14.973	14.1002	23.7238	26.9184	34.8673	23.2069	Homothallic switching endonuclease
g2521.t1	0.695559	6.45365e-08	815.128	840.134	817.907	1114.01	1450.73	1440.76	hypothetical
g2195.t1	0.695449	0.000610813	84.4475	102.226	91.5062	128.38	165.62	153.746	hypothetical
g350.t1	0.692664	9.5068e-05	168.895	207.977	192.05	362.363	252.788	296.855	Chromatin assembly factor 1 subunit p50
g5002.t1	0.691644	1.25597e-14	2155.51	1968.15	2097.86	3338.92	3368.43	3348.56	Damage response protein 1
g2345.t1	0.691365	1.60043e-09	4711.09	4897.45	5677.9	8876.86	7435.46	8362.22	NADPH dehydrogenase 2
g3455.t1	0.687835	3.213e-14	2033.33	2004.57	2001.84	3108.04	3415.75	3209.32	NDL1-like protein
g3735.t1	0.686573	5.14443e-09	1676.37	2019.85	1633.55	3076.98	2785.65	2708.44	Adenine phosphoribosyltransferase 1
g3641.t1	0.683905	4.61892e-12	4965.04	4950.33	5039.62	8846.83	7593.6	7582.85	Hydroxymethylglutaryl-CoA synthase
g4219.t1	0.680599	9.92044e-08	1402.07	1777.79	1879.83	2559.32	2769.46	2766.46	Processing of GAS1 and ALP protein 2
g4652.t1	0.677758	0.000144592	280.893	361.904	363.765	661.571	455.766	483.477	Regulator of G-protein signaling 2
g1081.t1	0.675433	3.41151e-05	646.832	755.533	828.075	976.31	1129.45	1447.53	Suppressor of mar1-1 protein
g4965.t1	0.674635	5.57166e-07	628.266	715.583	799.832	1281.73	1057.23	1072.35	U2 small nuclear ribonucleoprotein A`
g2755.t1	0.672269	4.20643e-07	1619.48	1991.65	2031.21	2834.71	2728.37	3414.32	Sulfate adenylyltransferase
g2320.t1	0.665193	0.00183076	76.6616	70.5008	94.8953	123.203	138.224	121.836	Sporulation-specific protein 16
g1004.t1	0.665188	6.08155e-09	1034.33	1088.06	1121.8	1899.82	1536.65	1700.87	hypothetical
g2926.t1	0.664077	1.06034e-12	8731.04	8127.57	7806.27	13573.1	12326.8	13190.2	Fatty acid synthase subunit beta
g1856.t1	0.66205	4.63762e-09	728.884	842.484	808.87	1303.47	1293.83	1161.31	hypothetical
g899.t1	0.661664	2.09067e-05	214.413	246.753	229.33	419.306	336.221	331.665	Protein STE5
g3243.t1	0.661436	4.96087e-12	2590.32	2445.2	2385.94	4136.12	3680.99	3925.83	General transcription and DNA repair factor IIH subunit SSL1
g1756.t1	0.656635	9.08672e-09	1603.9	1757.82	1542.05	2864.74	2344.83	2516.01	Imitation switch two complex protein 1
g1745.t1	0.655408	1.31665e-05	379.714	465.305	463.179	796.163	651.272	604.346	Putative lipase ROG1
g3609.t1	0.653624	7.04625e-05	222.199	197.402	245.146	404.811	301.353	338.434	Damage-regulated import facilitator 1
g1017.t1	0.651745	1.2847e-06	538.428	619.232	605.522	1039.46	795.722	925.375	Riboflavin kinase
g5281.t1	0.650497	5.93548e-07	2737.06	2615.58	2226.65	4354.57	3395.83	4150.17	Polyamine transporter 3
g3606.t1	0.641837	2.71384e-06	667.195	658.007	579.539	1145.07	864.212	964.053	Serine/threonine-protein phosphatase 2B catalytic subunit A1
g5129.t1	0.63716	8.13619e-10	3727.67	3341.74	3657.99	6046.29	5144.18	5497.13	Acetyl-CoA acetyltransferase
g5263.t1	0.636288	5.11958e-10	876.817	840.134	875.522	1324.18	1425.82	1284.12	Protein MSS18
g3686.t1	0.634872	7.63833e-07	7252.9	5824.54	5701.63	10820.2	8970.86	9381.39	3-hydroxy-3-methylglutaryl-coenzyme A reductase 1
g4960.t1	0.628764	1.101e-11	3880.39	3921.02	4357.28	6291.66	6134.16	6367.39	Small COPII coat GTPase SAR1
g1423.t1	0.627348	6.01447e-09	1057.69	1164.44	1207.66	1881.18	1661.18	1745.35	Topoisomerase I damage affected protein 2
g3634.t1	0.627025	1.05779e-08	1751.24	1808.35	1965.69	3130.82	2623.77	2771.29	Putative aryl-alcohol dehydrogenase AAD3
g591.t1	0.627025	1.05779e-08	1751.24	1808.35	1965.69	3130.82	2623.77	2771.29	Putative aryl-alcohol dehydrogenase AAD3
g4483.t1	0.620712	1.79701e-05	212.017	253.803	227.071	371.681	346.183	341.335	Sporulation-specific protein 21
g3956.t1	0.619694	1.37619e-07	1361.94	1512.24	1583.85	2546.89	2106.98	2186.28	Phosphomevalonate kinase
g2234.t1	0.618232	2.46531e-08	1160.11	1367.72	1413.26	2043.73	1989.93	2002.56	2-dehydropantoate 2-reductase
g1723.t1	0.613307	0.027196	52.1059	79.9009	46.3179	83.8612	78.4515	106.365	Sporulation-specific protein 74
g1394.t1	0.612507	8.95057e-11	18034	18962.4	19558.6	26592.3	29962.2	29907.9	Meiosis-specific protein MEI4
g1731.t1	0.612164	1.28288e-10	1926.72	1776.62	1997.32	2902.01	2842.93	2970.48	Probable metalloreductase AIM14
g412.t1	0.611467	0.000985014	259.931	373.654	316.318	589.099	419.653	433.195	Alpha N-terminal protein methyltransferase 1
g4273.t1	0.610785	7.71982e-05	200.638	186.827	228.201	335.445	285.165	317.161	Biogenesis of lysosome-related organelles complex 1 subunit SNN1
g4368.t1	0.606893	1.02479e-07	1582.34	1843.6	1832.38	2899.94	2458.15	2637.85	Respiratory supercomplex factor 2, mitochondrial
g2584.t1	0.606207	4.1093e-07	2390.28	2657.88	2910.12	4496.41	3753.22	3854.28	Elongation of fatty acids protein 1
g4261.t1	0.604851	9.94878e-07	770.209	878.91	945.564	1396.65	1194.21	1343.1	Putative tyrosine-protein phosphatase OCA1
g1990.t1	0.597985	0.000123367	2305.84	2507.48	2654.81	4707.61	3123.12	3466.53	Polyamine transporter 2
g1903.t1	0.596936	3.91934e-06	543.818	507.606	440.585	697.808	795.722	771.629	Dolichyldiphosphatase
g3873.t1	0.595661	7.78813e-07	534.834	474.705	577.28	777.528	791.986	829.647	Ergosterol biosynthesis protein 29
g135.t1	0.594555	4.68923e-07	607.902	627.457	572.761	997.016	845.533	886.697	Protein ECM13
g2756.t1	0.594312	9.26584e-08	1207.42	1036.36	1253.97	1770.4	1819.33	1697	hypothetical
g2426.t1	0.59324	9.44203e-09	1432.61	1236.11	1371.46	2005.42	2110.72	1989.02	Negative RAS protein regulator protein
g3802.t1	0.593232	4.45938e-06	559.989	524.056	560.334	939.038	803.194	740.687	ADP,ATP carrier protein 1
g2148.t1	0.590532	0.00248835	98.2227	117.501	127.657	156.334	166.865	187.589	hypothetical
g3046.t1	0.584585	0.000112979	197.643	192.702	205.606	324.056	295.127	274.615	Spindle pole body component SPC42
g5026.t1	0.584298	2.8644e-05	359.95	430.055	414.602	670.889	579.047	548.263	Proteasome chaperone 4
g4366.t1	0.583079	3.54164e-10	3516.85	3392.26	3552.93	5574.18	4982.29	5116.15	Acetyl-CoA carboxylase
g4005.t1	0.581555	4.83313e-06	331.801	350.154	318.577	478.319	489.388	527.957	CAAX prenyl protease 2
g4918.t1	0.580558	3.12443e-05	775.6	989.361	799.832	1411.15	1286.36	1131.34	Kelch repeat-containing protein 3
g3554.t1	0.580544	0.000161517	1202.63	1574.52	1408.74	2500.3	1835.52	1913.6	Elongation of fatty acids protein 3
g3331.t1	0.57686	1.07987e-06	2098.01	2283.05	2359.96	3808.95	3149.27	3089.42	3-keto-steroid reductase
g5287.t1	0.576025	3.5477e-06	4110.38	5053.73	4216.06	7428.44	6157.82	6350.95	Eukaryotic translation initiation factor 4B
g4322.t1	0.574365	2.81569e-06	587.539	552.256	562.594	945.25	788.251	803.539	Actin-regulating kinase 1
g4577.t1	0.571955	0.000661581	206.627	252.628	290.334	402.741	334.975	366.476	hypothetical
g4517.t1	0.571952	0.000157433	332.999	358.379	405.564	627.406	481.916	514.42	Phosphoglycerate mutase 3
g3981.t1	0.569933	2.71129e-07	2508.27	2608.53	2537.32	4270.71	3464.32	3623.18	Long-chain-fatty-acid--CoA ligase 4
g2637.t1	0.569513	5.59131e-08	1432.01	1417.07	1257.36	2142.08	1994.91	1961.95	Zn_dep_PLPC domain-containing protein
g4214.t1	0.56933	2.06286e-08	1654.21	1810.7	1891.13	2516.87	2713.42	2708.44	CDC48-associated ubiquitin-like/zinc finger protein 1
g2896.t1	0.568857	6.80218e-06	1498.49	1619.17	1389.54	2536.54	2174.23	1974.52	Dihydroorotate dehydrogenase (fumarate)
g4969.t1	0.567625	0.0270392	55.6994	55.2256	49.7071	86.9671	79.6967	72.5216	Spindle assembly checkpoint kinase
g2554.t1	0.565077	0.000825451	560.588	606.307	734.309	1149.21	800.703	855.754	hypothetical
g4540.t1	0.561128	0.000212933	207.825	233.828	259.832	326.127	363.616	339.401	BZIP domain-containing protein
g3991.t1	0.557737	1.20745e-05	2958.06	4035	3557.44	5082.4	5347.15	5087.15	Eukaryotic translation initiation factor 1A
g4756.t1	0.557063	5.32438e-05	1102.61	1486.39	1444.89	2123.45	1891.55	1905.87	DNA-directed RNA polymerases I, II, and III subunit RPABC3
g1058.t1	0.556693	1.30754e-10	4203.81	4126.65	3941.54	5910.66	5974.76	6169.17	Diacylglycerol pyrophosphate phosphatase 1
g3729.t1	0.554435	1.32206e-08	17287.8	16310.4	16393.2	26382.1	22509.3	24527.8	Peroxiredoxin TSA1
g1491.t1	0.553766	0.00278449	176.681	168.027	224.812	321.985	234.109	275.582	Endoplasmic reticulum membrane protein 65
g1710.t1	0.553037	5.83199e-07	2484.91	2664.93	2418.7	4125.76	3418.24	3556.46	Vitamin B6 transporter TPN1
g4052.t1	0.552077	0.0706085	46.7157	109.276	98.2844	137.698	114.564	112.167	Homocysteine S-methyltransferase 2
g4438.t1	0.552052	9.97091e-06	854.657	951.761	903.765	1490.87	1171.79	1303.45	Exosome complex component RRP40
g3642.t1	0.551214	1.5194e-05	976.237	1089.24	1063.05	1754.87	1373.52	1448.5	Plasma membrane-associated coenzyme Q6 reductase PGA3
g3042.t1	0.549426	4.92881e-07	592.929	569.881	621.338	895.554	866.702	848.986	Anr2
g769.t1	0.547672	4.04509e-06	395.286	408.905	406.694	590.134	565.349	611.115	Cell wall synthesis protein KNH1
g4029.t1	0.544521	1.59542e-07	1542.22	1444.09	1701.34	2294.28	2220.3	2320.69	Ceramide synthase subunit LIP1
g724.t1	0.544467	5.64426e-06	1741.06	1793.07	2214.22	2732.22	2842.93	2801.27	ATPase GET3
g1755.t1	0.543623	9.11809e-08	1337.39	1334.81	1343.22	1808.71	1963.78	2079.92	PHO85 cyclin-10
g657.t1	0.541792	8.33816e-08	3117.37	2803.58	2640.12	4170.28	4104.38	4199.48	D-lactate dehydrogenase [cytochrome] 1, mitochondrial
g3424.t1	0.53768	1.44636e-05	758.231	857.76	896.987	1336.6	1120.74	1180.65	hypothetical
g2824.t1	0.537504	1.60585e-05	332.999	330.179	336.652	497.99	466.973	485.411	Pre-mRNA polyadenylation factor FIP1
g3514.t1	0.536326	2.32209e-05	612.095	561.656	622.468	974.239	791.986	839.316	hypothetical
g3676.t1	0.531506	1.77284e-06	766.616	737.908	751.255	1121.25	993.719	1144.87	NADH-cytochrome b5 reductase
g3497.t1	0.531015	5.36493e-05	349.17	415.955	415.732	553.898	584.028	559.866	NEDD8-conjugating enzyme UBC12
g2804.t1	0.530648	0.000192921	341.983	417.13	447.364	596.346	549.16	585.974	Inosine triphosphate pyrophosphatase
g2112.t1	0.528045	1.93275e-05	558.791	603.957	576.15	930.755	788.251	784.2	Pre-mRNA-splicing factor CWC22
g4354.t1	0.527239	0.00125342	424.633	643.907	545.648	830.329	727.233	756.158	DNA-directed RNA polymerase III subunit RPC6
g4693.t1	0.526682	9.06252e-06	1765.01	1476.99	1523.97	2140.01	2237.73	2497.64	Autophagy-related protein 40
g3982.t1	0.526109	5.33539e-06	1173.88	1367.72	1162.47	1913.28	1704.76	1709.57	E3 ubiquitin-protein ligase listerin
g2940.t1	0.525608	0.000102337	531.241	552.256	591.966	727.832	755.874	922.474	cAMP-dependent protein kinase type 3
g3031.t1	0.525055	1.32075e-05	494.108	525.231	528.702	805.481	719.761	698.141	Protein MPE1
g2357.t1	0.523813	6.38724e-06	700.136	665.057	625.857	1013.58	885.381	966.954	Endoplasmic reticulum junction formation protein lunapark
g1057.t1	0.523709	6.28491e-07	1060.68	1034.01	997.53	1441.17	1593.93	1416.59	eIF-2-alpha kinase GCN2
g1512.t1	0.523226	0.00590485	251.546	177.427	286.945	372.716	303.844	353.905	Transposon Ty2-DR1 Gag-Pol polyprotein
g968.t1	0.522308	2.82043e-05	488.119	545.206	594.225	808.587	772.062	748.422	PXA domain-containing protein
g2223.t1	0.52159	5.20304e-06	2656.2	2849.41	2973.39	4537.82	3688.46	3937.44	Family of serine hydrolases 1
g913.t1	0.514862	5.90559e-06	866.036	924.735	812.259	1283.8	1293.83	1142.94	DNA polymerase epsilon subunit D
g4218.t1	0.513985	2.45917e-05	487.52	548.731	480.125	761.998	684.894	713.612	DNA-directed RNA polymerase III subunit RPC7
g3997.t1	0.513971	4.0315e-05	1790.17	1522.82	1556.73	2598.66	2085.81	2276.21	RSN1-like protein
g4971.t1	0.513023	2.56653e-06	2783.77	3164.31	2687.57	4402.19	3916.35	3999.32	S-adenosyl-L-methionine-dependent tRNA 4-demethylwyosine synthase
g710.t1	0.512489	0.309913	11.3795	15.2752	24.8535	24.8478	18.6789	27.0747	hypothetical
g4128.t1	0.512378	0.00014561	446.793	559.306	457.531	717.479	650.027	711.678	Origin recognition complex subunit 5
g1679.t1	0.511803	0.000141086	904.966	1022.26	991.882	1584.04	1187.98	1381.78	GDP-mannose transporter 1
g3191.t1	0.508584	8.49801e-05	682.767	774.334	737.698	1149.21	907.796	1056.88	hypothetical
g621.t1	0.507482	8.86607e-05	1902.17	2594.43	2221	3184.65	3238.93	3113.59	Nucleolar protein 6
g1887.t1	0.505853	0.000416381	2547.2	3172.54	3557.44	4271.74	4043.36	4844.44	V-type proton ATPase subunit F
g665.t1	0.505641	5.51405e-06	872.624	770.809	820.167	1117.11	1151.87	1234.8	General negative regulator of transcription subunit 2
g4946.t1	0.505196	3.06343e-06	2116.58	2103.27	2065.1	3309.93	2753.27	2856.38	Protein SSO1
g2072.t1	0.504631	9.40466e-06	7172.05	6556.57	6536.48	10724.9	8593.55	9436.51	Flavohemoprotein
g1881.t1	0.504432	3.42358e-06	870.828	894.185	884.56	1328.32	1150.62	1275.41	U1 small nuclear ribonucleoprotein component SNU71
g904.t1	0.502158	1.62896e-05	643.838	739.083	660.878	1016.69	916.512	954.384	Trafficking protein particle complex III-specific subunit 85
g1684.t1	0.497786	2.00594e-06	1667.39	1865.92	1709.25	2468.21	2616.29	2314.89	BolA-like protein 2
g3095.t1	0.497514	0.00196525	184.467	220.902	239.498	309.562	293.882	298.789	Topoisomerase 1-associated factor 2
g4444.t1	0.496476	4.09042e-07	2405.86	2498.08	2280.88	3524.24	3177.91	3431.72	6-phosphofructo-2-kinase 2
g4156.t1	0.496007	8.38475e-06	1045.71	1241.99	1174.89	1567.48	1622.58	1682.5	J protein JJJ1
g1823.t1	0.495687	0.000839234	338.389	386.579	410.083	605.664	493.124	494.114	Genetic interactor of prohibitin 7, mitochondrial
g182.t1	0.494817	0.000606584	240.765	243.228	232.719	359.257	311.315	338.434	Protein DSF2
g1349.t1	0.494396	0.00157943	3484.51	3762.39	4296.27	6691.29	4760.63	4802.86	Alpha-1,3-mannosyltransferase MNN1
g1420.t1	0.4937	3.75728e-07	1075.06	1036.36	1078.87	1506.39	1469.41	1517.15	General negative regulator of transcription subunit 4
g778.t1	0.493477	0.000254353	361.148	405.38	450.753	589.099	549.16	566.635	tRNA pseudouridine(32) synthase, mitochondrial
g2034.t1	0.492536	0.00392998	215.012	177.427	260.962	311.632	298.863	308.458	Checkpoint serine/threonine-protein kinase BUB1
g4519.t1	0.490884	0.000100634	725.29	722.633	612.301	1052.92	921.494	924.408	RING finger protein PSH1
g1009.t1	0.488574	1.62896e-05	552.802	594.557	589.707	806.517	778.288	846.085	Regulatory protein SIR4
g1348.t1	0.486503	2.91936e-06	1423.63	1567.47	1592.89	2049.94	2108.23	2254.94	Increased recombination centers protein 22
g2770.t1	0.48588	0.000695699	674.382	844.834	859.706	1232.03	989.983	1097.49	Peptidyl-prolyl cis-trans isomerase CYP7
g4841.t1	0.484262	0.000775728	2205.82	2355.9	2954.18	3068.7	3621.22	3816.57	Myosin-2
g2837.t1	0.483425	0.000399459	3315.61	3433.39	2747.45	4745.92	3784.35	4745.81	Adenosine kinase
g1421.t1	0.48293	8.94718e-05	3296.45	3918.67	3130.42	5262.55	4540.22	4650.08	Protein ARG5,6, mitochondrial
g2263.t1	0.481103	0.000302862	355.159	366.604	346.82	545.615	460.747	483.477	Arginine--tRNA ligase, mitochondrial
g4232.t1	0.480326	0.000106382	694.746	672.107	715.104	853.106	1003.68	1048.18	Protein FYV6
g1680.t1	0.479972	0.0010984	781.589	888.31	1094.69	1188.55	1277.64	1379.84	Suppressor of disruption of TFIIS
g2120.t1	0.479243	4.0315e-05	1022.95	1052.81	863.095	1399.76	1348.62	1351.8	Biotin synthase, mitochondrial
g4595.t1	0.478979	0.000335762	392.891	346.629	344.56	528.015	516.784	473.808	Probable palmitoyltransferase AKR2
g4463.t1	0.477942	0.00150099	534.235	723.808	692.51	980.451	906.55	819.01	Poly(A) RNA polymerase protein 2
g3709.t1	0.477906	0.00264508	323.416	373.654	385.23	422.412	503.086	575.338	hypothetical
g4854.t1	0.477335	0.00716139	1954.87	2689.6	1723.93	3437.27	2689.76	2733.58	DNA-directed RNA polymerase subunit
g4494.t1	0.475981	0.0130521	350.367	467.655	423.64	730.938	485.652	502.816	RNA exonuclease 4
g4541.t1	0.475326	0.00304884	212.616	262.028	265.481	372.716	331.24	317.161	AP-1-like transcription factor YAP7
g3029.t1	0.475004	0.000886197	577.956	538.156	586.317	701.949	932.701	736.819	Biogenesis of lysosome-related organelles complex 1 subunit BLI1
g315.t1	0.474263	0.00237841	393.49	489.98	491.422	715.408	542.934	641.091	Hsp70/Hsp90 co-chaperone CNS1
g1284.t1	0.473807	0.860986	0	11.7501	25.9832	21.7418	1.24526	29.0086	Seripauperin-11
g5166.t1	0.473241	9.80668e-05	588.138	511.131	597.614	806.517	748.402	803.539	Zinc finger protein CRM3
g726.t1	0.471462	0.000879776	291.673	280.828	329.874	398.599	400.974	448.667	23 kDa U4/U6.U5 small nuclear ribonucleoprotein component
g1539.t1	0.471106	0.000142588	1085.24	1224.36	1216.69	1695.86	1425.82	1755.99	Killer toxin KHS
g5060.t1	0.469699	8.10053e-07	1983.62	1977.55	1816.57	2710.48	2625.01	2668.79	Oxidoreductase-like domain-containing protein
g1414.t1	0.467798	0.00122121	3648.61	4691.83	4211.54	6533.92	4872.71	5940.97	Glycerol-1-phosphate phosphohydrolase 1
g929.t1	0.467686	6.04407e-05	733.076	764.934	823.556	1124.36	981.266	1097.49	eRF1 methyltransferase catalytic subunit MTQ2
g1049.t1	0.467624	0.000952277	1006.18	802.534	769.33	1286.91	1087.11	1200.96	Copper-transporting ATPase
g5319.t1	0.467019	0.000390628	413.254	385.404	419.121	619.123	540.444	525.056	Protein SGE1
g3437.t1	0.465966	9.87806e-06	2408.85	2620.28	2426.61	3743.73	3267.57	3281.84	Cell division control protein 42
g2871.t1	0.465238	7.75646e-06	1398.47	1216.14	1338.7	1853.23	1801.89	1810.14	Nudix hydrolase domain-containing protein
g817.t1	0.464111	0.0091998	209.023	297.278	308.41	366.504	362.371	383.881	DNA replication complex GINS protein PSF1
g3021.t1	0.463201	0.000315591	344.977	347.804	354.728	465.895	464.483	511.519	Free methionine-R-sulfoxide reductase
g4744.t1	0.462653	0.000258114	1450.58	1827.15	1803.01	2287.03	2493.01	2211.42	DNA-directed RNA polymerases I, II, and III subunit RPABC5
g4653.t1	0.46224	0.000542904	383.308	440.63	381.841	593.24	514.293	548.263	2-isopropylmalate synthase 2, mitochondrial
g4952.t1	0.461855	0.00449809	2880.8	3361.71	2251.5	4329.72	3383.38	3983.85	[NU+] prion formation protein 1
g78.t1	0.461334	0.22466	43.7211	35.2504	59.8744	49.6955	99.6209	43.5129	Flocculation protein flo5
g4173.t1	0.460845	0.000686087	795.364	994.061	959.12	1401.83	1173.04	1197.09	Serine/threonine-protein kinase RIO2
g2243.t1	0.460503	1.79812e-05	1581.15	1753.12	1634.68	2440.26	2113.21	2276.21	Lanosterol synthase
g4982.t1	0.460362	0.00636507	153.922	173.902	158.159	211.206	240.335	215.631	Pheromone-regulated membrane protein 3
g1384.t1	0.459686	0.00659929	332.999	450.03	408.954	612.911	455.766	559.866	hypothetical
g2260.t1	0.459632	0.00026292	1507.48	1891.77	1478.79	2312.91	2197.89	2190.15	Ribosome production factor 1
g4043.t1	0.458339	6.39509e-05	790.573	767.284	677.824	1051.89	1004.93	1020.14	Elongator complex protein 6
g2261.t1	0.456701	0.00019791	2141.13	2677.85	2348.66	3565.65	3162.96	3098.12	H/ACA ribonucleoprotein complex subunit GAR1
g4212.t1	0.455967	2.54124e-07	3470.13	3619.04	3689.62	4933.31	5024.63	4823.17	mRNA stability protein IGO1
g2552.t1	0.454561	3.84281e-05	1996.79	1895.3	1799.62	2418.51	2535.35	2849.61	Protein MGA2
g1524.t1	0.453543	1.06948e-05	1149.92	1267.84	1181.67	1704.14	1580.24	1638.02	General transcription and DNA repair factor IIH helicase subunit XPD
g2592.t1	0.453505	0.000407105	442.601	412.43	491.422	584.957	618.895	639.157	EKC/KEOPS complex subunit GON7
g3547.t1	0.453453	0.00311421	483.926	662.707	624.727	872.777	809.42	732.951	hypothetical
g2299.t1	0.452944	0.000597004	1669.79	1628.57	1511.55	2537.58	1899.02	2147.61	Putative metallocarboxypeptidase ECM14
g4704.t1	0.452522	8.19469e-05	908.56	1031.66	1046.11	1396.65	1270.17	1408.85	Diphosphoinositol polyphosphate phosphohydrolase DDP1
g5206.t1	0.451964	2.5824e-06	1482.92	1599.19	1601.92	2138.98	2128.15	2133.1	Cytosine deaminase
g602.t1	0.451806	7.38418e-06	1788.37	1760.17	2002.97	2537.58	2529.13	2522.78	Altered inheritance of mitochondria protein 6
g4607.t1	0.451443	2.4669e-05	6836.06	8071.17	8246.85	10641	10645.7	10361.9	Enhancer of translation termination 1
g3526.t1	0.451338	0.00147675	294.069	282.003	332.134	389.281	443.313	409.022	Sporulation-specific protein 77
g2483.t1	0.45133	0.000536218	1943.49	1965.8	2289.91	2557.25	2689.76	3222.86	Protein SYG1
g900.t1	0.450555	0.000121084	822.914	720.283	721.882	1088.12	989.983	1024.97	Sporulation-specific protein 71
g1361.t1	0.449924	9.78288e-08	4868.01	4801.1	4984.26	6700.61	6713.2	6602.36	Proteasome subunit beta type-4
g2678.t1	0.449267	0.000979558	803.15	710.883	636.024	903.837	960.097	1079.12	Arrestin-related trafficking adapter 3
g4780.t1	0.448955	0.000692306	1694.34	2236.05	2117.07	2726.01	2928.86	2589.5	Translation machinery-associated protein 16
g2640.t1	0.448778	5.51874e-06	1401.47	1333.64	1274.31	1803.53	1838.01	1837.21	High-affinity potassium transport protein
g1653.t1	0.448082	0.000422875	571.967	626.282	555.815	882.095	759.61	748.422	Zinc-regulated transporter 1
g2220.t1	0.447581	0.0107924	716.906	850.709	1011.09	1418.39	1007.42	1082.02	Inositol monophosphatase 1
g1720.t1	0.447309	0.000104741	1995.6	1788.37	1605.31	2496.16	2374.71	2487.01	5`-3` exoribonuclease 1
g1699.t1	0.44647	0.00576799	527.647	579.281	516.276	906.943	647.536	654.628	DNA replication licensing factor MCM6
g603.t1	0.445706	0.00199041	2354.95	2731.91	3092.01	4285.2	3438.17	3406.58	4-nitrophenylphosphatase
g4350.t1	0.445047	0.000188229	3401.86	4313.47	3742.72	5370.22	5321	4897.62	Ribosome biogenesis protein RLP7
g5112.t1	0.444737	3.1689e-05	1854.25	2115.02	1823.35	2743.61	2557.77	2576.93	Mannan polymerase complexes subunit MNN9
g5184.t1	0.444557	1.11435e-05	3420.42	3901.04	3487.4	5128.99	4778.07	4795.13	Histidine--tRNA ligase, mitochondrial
g5202.t1	0.44446	0.000804797	642.64	743.783	789.665	1080.88	914.022	956.318	Pre-mRNA-splicing factor BRR1
g1656.t1	0.442877	2.69878e-06	1927.32	1988.12	2096.73	2766.38	2672.33	2727.78	Retrograde regulation protein 2
g928.t1	0.441698	0.0042881	1556.59	1948.17	2242.47	2292.21	2786.9	2717.14	NEDD8-like protein RUB1
g2377.t1	0.441317	0.402493	19.1654	17.6252	50.8368	60.0487	22.4147	33.8434	Methyl-accepting transducer domain-containing protein
g1219.t1	0.440949	0.000490609	1293.07	1521.64	1307.07	2062.36	1677.37	1847.85	Protein arginine N-methyltransferase 2
g1497.t1	0.440813	0.00385844	828.304	998.761	1049.5	1083.98	1357.34	1455.27	U6 snRNA-associated Sm-like protein LSm5
g4466.t1	0.44058	0.000763933	1326.01	1667.34	1598.53	2287.03	1940.12	1992.89	GTPase-activating protein MSB4
g4825.t1	0.438897	0.000151164	706.724	757.883	760.292	994.945	1082.13	936.979	ISWI chromatin-remodeling complex ATPase ISW2
g4599.t1	0.438698	0.000132937	1334.39	1568.64	1483.3	2130.69	1879.1	1925.21	Casein kinase II subunit beta`
g4757.t1	0.437896	0.0135759	270.112	352.504	318.577	494.884	348.673	422.559	Iron sulfur cluster assembly protein 2, mitochondrial
g3720.t1	0.436872	0.0416547	88.041	94.001	86.9874	118.027	134.488	112.167	hypothetical
g3669.t1	0.4346	0.000228069	554.599	595.732	637.154	825.152	803.194	781.299	Vacuolar protein sorting-associated protein 9
g1791.t1	0.433893	1.5306e-05	1431.42	1354.79	1500.25	1989.89	1922.68	1878.79	PAN2-PAN3 deadenylation complex catalytic subunit PAN2
g3711.t1	0.433817	0.000886197	554.599	623.932	655.23	831.364	747.157	888.631	Galactose/lactose metabolism regulatory protein GAL80
g4811.t1	0.433268	4.3348e-05	1009.18	1122.14	1092.43	1454.63	1499.29	1393.38	rRNA biogenesis protein RRP36
g1446.t1	0.432515	0.000844343	343.779	338.404	317.447	449.33	455.766	446.733	Altered inheritance of mitochondria protein 11
g3748.t1	0.432255	5.1799e-05	2332.79	2635.55	2722.59	3574.97	3507.9	3285.71	Sterol 24-C-methyltransferase
g1885.t1	0.431526	1.95299e-05	1532.63	1647.37	1669.71	2268.39	2190.42	2076.05	Pyridox_oxase_2 domain-containing protein
g1110.t1	0.431024	1.14842e-05	3004.77	3292.39	3333.76	4525.4	4180.34	4269.1	Arginine--tRNA ligase, cytoplasmic
g3275.t1	0.430502	0.0394986	98.8216	102.226	100.544	124.239	125.771	154.713	A-factor barrier protein 1
g3004.t1	0.43001	0.00154478	289.877	293.753	321.966	417.235	404.71	395.484	Inner kinetochore subunit MIF2
g4749.t1	0.429715	0.000651256	515.669	519.356	586.317	771.316	735.95	673.967	GRIP domain-containing protein RUD3
g4674.t1	0.429704	0.00416634	303.053	385.404	372.803	508.344	447.049	464.138	Mitochondrial ornithine transporter 1
g3341.t1	0.428782	8.03105e-06	2151.91	2145.57	2296.69	3088.37	2916.4	2868.95	Mitogen-activated protein kinase HOG1
g910.t1	0.427013	0.000478552	398.281	392.454	406.694	529.05	551.651	529.891	Anaphase-promoting complex subunit 4
g1778.t1	0.426879	0.000174515	655.816	688.558	634.895	835.506	909.041	915.706	hypothetical
g5167.t1	0.426397	0.000385137	4110.98	4415.7	3533.72	5723.27	5000.97	5482.63	Eukaryotic translation initiation factor 6
g2666.t1	0.426361	0.000108316	818.123	849.534	921.84	1120.22	1156.85	1197.09	Very-long-chain (3R)-3-hydroxyacyl-CoA dehydratase PHS1
g2088.t1	0.425188	0.000496145	544.417	581.631	579.539	813.764	774.553	699.108	Nucleolar protein 19
g2809.t1	0.42503	0.000107905	1736.27	1742.54	2042.51	2469.25	2414.56	2522.78	Putative glycosyltransferase HOC1
g1570.t1	0.424876	0.000121084	674.382	663.882	666.527	925.579	849.268	915.706	GPI inositol-deacylase
g392.t1	0.42329	2.81569e-06	2590.32	2765.98	2713.55	3621.56	3576.39	3617.38	5`-deoxynucleotidase
g1874.t1	0.423086	8.85427e-05	1965.65	2112.67	1764.6	2572.78	2591.39	2669.76	Transcription initiation factor IIF subunit beta
g4313.t1	0.42257	0.0168558	164.703	149.227	154.77	233.983	205.468	191.457	Putative alanyl-tRNA editing protein alaX
g3583.t1	0.422445	7.62542e-05	1175.08	1158.56	1042.72	1562.3	1485.6	1481.37	hypothetical
g1025.t1	0.421008	0.000202718	1775.79	2089.17	2120.46	2783.98	2652.41	2566.3	Probable alpha-1,6-mannosyltransferase MNN10
g1899.t1	0.420805	0.00115552	7113.36	5396.84	5642.88	8156.27	7748.02	8409.6	1,3-beta-glucan synthase component GSC2
g3014.t1	0.420747	3.3126e-06	3190.44	3313.54	3104.43	4406.33	4232.64	4221.72	PMA1 stabilization in the Golgi protein 1
g97.t1	0.420238	0.00023872	2749.04	2896.41	3302.13	4264.5	3764.43	3935.5	Methionine aminopeptidase 2
g3611.t1	0.42012	0.00626634	617.485	783.734	899.246	1045.68	980.021	1040.44	U6 snRNA-associated Sm-like protein LSm3
g3460.t1	0.419564	0.000546461	663.602	739.083	789.665	1016.69	983.757	924.408	Sphingoid long chain base kinase 5
g4456.t1	0.419094	5.94643e-05	8065.04	7768.01	7374.72	9727.89	11329.4	9981.87	Nuclear polyadenylated RNA-binding protein 4
g4087.t1	0.418795	0.000160368	2341.77	2811.81	2506.82	3338.92	3590.09	3304.08	Protein KRI1
g85.t1	0.418651	0.000202718	1252.34	1147.99	1084.52	1619.25	1456.96	1587.74	Protein kinase C-like 1
g2012.t1	0.418609	0.00144356	585.742	629.807	701.547	935.932	793.232	825.779	GTP-binding protein GTR2
g2627.t1	0.41808	2.14441e-05	1487.11	1534.57	1472.01	2102.74	1951.32	1948.41	Mitochondrial import inner membrane translocase subunit TIM17
g1626.t1	0.418027	0.00625668	222.199	257.328	219.163	324.056	295.127	310.392	Anaphase-promoting complex subunit CDC26
g2211.t1	0.417542	0.0115582	178.478	171.552	203.347	229.842	252.788	255.276	Ribosome-recycling factor, mitochondrial
g615.t1	0.417181	0.0167308	328.806	468.83	483.514	584.957	597.726	518.287	D-aminoacyl-tRNA deacylase
g1252.t1	0.416521	0.0124945	7361.31	9938.26	9167.56	14400.3	10381.7	10534	S-adenosylmethionine synthase 2
g4462.t1	0.416031	0.00376124	434.216	348.979	379.581	478.319	545.425	536.66	Protein MSN1
g426.t1	0.415886	0.000169548	963.061	1063.39	977.196	1325.21	1417.11	1262.84	DNA polymerase epsilon subunit C
g3479.t1	0.414581	0.00019906	646.832	688.558	676.694	892.448	856.74	927.309	Protein N-terminal and lysine N-methyltransferase EFM7
g3567.t1	0.414466	3.42598e-05	1033.13	1021.09	1024.64	1397.69	1379.75	1327.63	Cytoplasmic 60S subunit biogenesis factor REH1
g982.t1	0.413762	0.000456069	654.019	686.208	620.209	887.272	806.929	914.739	RNA end formation protein 2
g157.t1	0.412452	0.00160404	472.547	505.256	486.903	715.408	585.273	643.991	Transcriptional activator HAP3
g3940.t1	0.411933	0.000525764	605.507	583.982	645.062	822.046	859.23	760.993	Inheritance of peroxisomes protein 1
g4800.t1	0.411566	5.91879e-05	1278.09	1439.39	1374.85	1834.59	1798.16	1802.4	tRNA dimethylallyltransferase
g2988.t1	0.410541	0.0104723	321.02	381.879	366.025	548.721	407.201	457.369	Aspartate aminotransferase, mitochondrial
g5204.t1	0.410031	0.00165783	548.609	622.757	633.765	870.707	730.969	788.068	Chorismate mutase
g4970.t1	0.409393	0.000386964	613.293	635.682	656.359	886.236	793.232	846.085	Ribosomal lysine N-methyltransferase 1
g4771.t1	0.408026	0.0376332	145.537	110.451	136.694	179.111	188.034	159.547	Sporulation-specific protein 2
g2984.t1	0.407994	0.00113689	876.218	1100.99	1006.57	1360.41	1246.51	1340.2	Protein KTI12
g2575.t1	0.407846	0.0134519	391.094	491.155	488.033	708.161	524.255	576.305	Mitochondrial nuclease
g4216.t1	0.407163	0.0194829	412.056	580.456	626.987	772.351	676.177	687.504	Prefoldin subunit 4
g354.t1	0.406454	5.51874e-06	5234.55	5542.54	5512.97	7284.53	6943.58	7355.62	Probable mannosyltransferase KTR4
g3817.t1	0.406285	0.000700255	1415.84	1579.22	1787.19	2048.9	2144.34	2135.03	PDCD5 like protein
g619.t1	0.405917	0.00088698	11096.2	9326.08	8530.41	13124.8	12358	12889.5	NAD-specific glutamate dehydrogenase
g2803.t1	0.405625	0.00240114	934.912	1021.09	1160.21	1280.69	1307.52	1530.69	Replication factor C subunit 2
g4000.t1	0.404392	0.00416982	492.91	569.881	596.485	643.971	760.855	784.2	Protein TMA23
g5019.t1	0.404053	0.000161388	1497.3	1561.59	1737.49	2182.46	2063.4	2093.46	Serine/threonine-protein phosphatase 2A activator 2
g2334.t1	0.403472	0.0126129	245.557	289.053	264.351	402.741	318.787	329.731	THO complex subunit THP2
g2743.t1	0.403218	0.000210905	1918.94	2119.72	2218.74	2806.76	2582.67	2874.75	Dolichyl-diphosphooligosaccharide--protein glycosyltransferase subunit 1
g3971.t1	0.402813	0.00125342	2025.54	2422.88	2298.95	3290.26	2930.1	2692	Ran GTPase-activating protein 1
g274.t1	0.402452	4.70265e-05	6140.71	6322.75	7062.92	8504.14	8508.87	8788.65	ADP-ribose pyrophosphatase
g4476.t1	0.402452	0.000202718	1197.24	1249.04	1155.69	1688.61	1476.88	1592.57	hypothetical
g4406.t1	0.402256	0.0274334	157.516	165.677	157.029	237.089	217.921	179.853	Dethiobiotin synthetase
g670.t1	0.39978	0.000493299	925.329	1026.96	1063.05	1251.71	1398.43	1321.83	hypothetical
g979.t1	0.39949	0.0432911	120.383	106.926	115.23	165.652	148.186	140.208	NAD-dependent histone deacetylase HST4
g2645.t1	0.399335	0.000285424	1388.29	1556.89	1374.85	2015.77	1865.4	1812.07	Sm-like protein LSm1
g4403.t1	0.399333	0.023211	368.335	466.48	428.159	659.501	550.406	450.601	Pre-rRNA-processing protein ESF2
g2342.t1	0.399193	0.0022108	533.636	613.357	567.112	819.976	683.649	749.389	Thiol-specific monooxygenase
g3378.t1	0.398417	0.0183699	188.06	183.302	228.201	272.29	240.335	273.648	Ribonuclease H2 subunit C
g4584.t1	0.397943	0.00200615	4019.94	3872.84	4079.37	4389.77	5646.02	5740.81	hypothetical
g1861.t1	0.397601	4.20456e-05	3593.51	3331.16	3639.91	4678.62	4416.94	4822.2	Proteasome subunit alpha type-1
g2490.t1	0.397259	0.00529205	533.038	652.132	712.845	865.53	823.118	800.638	Nuclear membrane organization protein APQ12
g3138.t1	0.396783	0.000134964	5616.06	5925.59	5028.32	7216.2	7065.61	7533.54	ATP-dependent RNA helicase eIF4A
g806.t1	0.396583	0.00228151	541.422	551.081	486.903	635.688	692.365	752.29	Sporulation protein RMD1
g3963.t1	0.395832	0.000970356	707.323	737.908	719.623	1034.29	946.399	866.391	Transcription initiation factor TFIID subunit 7
g2533.t1	0.395792	0.00420256	852.86	1002.29	1039.33	1434.96	1156.85	1206.76	Ribosome assembly protein SQT1
g2149.t1	0.395589	0.00130796	485.124	545.206	486.903	690.56	640.064	660.43	Transcription regulatory protein SNF6
g4565.t1	0.39546	0.000934929	703.729	689.733	624.727	844.824	867.947	944.714	PHO85 cyclin PHO80
g1369.t1	0.394715	2.75334e-05	2000.39	2050.4	2010.88	2613.16	2586.41	2766.46	Protein transport protein SBH2
g3165.t1	0.394691	0.0015621	665.399	641.557	587.447	885.201	758.364	848.986	Mitochondrial metalloendopeptidase OMA1
g4997.t1	0.394619	0.0010057	594.127	662.707	634.895	884.166	785.76	810.308	Phosphatidylinositol N-acetylglucosaminyltransferase GPI3 subunit
g275.t1	0.394208	0.00231837	1001.39	950.586	1142.13	1212.36	1387.22	1464.94	Transcription and mRNA export factor SUS1
g664.t1	0.393442	0.00145261	916.944	1041.06	1098.07	1397.69	1383.49	1226.1	hypothetical
g1240.t1	0.393309	0.0266643	158.713	141.002	184.142	210.171	215.43	209.829	DNA replication complex GINS protein SLD5
g4713.t1	0.393058	0.000251291	737.269	756.708	761.422	1002.19	951.38	1004.67	Mediator of RNA polymerase II transcription subunit 4
g1768.t1	0.391665	0.0150884	1110.99	1610.94	1370.33	2023.02	1649.97	1684.43	Pre-mRNA-splicing factor ATP-dependent RNA helicase PRP43
g3741.t1	0.391636	0.00117632	2141.73	2337.1	1847.07	2792.27	2633.73	2871.85	Serine/threonine-protein phosphatase PP-Z1
g4249.t1	0.391586	0.00100435	1302.65	1607.42	1542.05	1891.54	2002.38	1935.84	DNA-directed RNA polymerases I and III subunit RPAC2
g2990.t1	0.391531	0.00113894	1718.9	1722.57	1485.56	2372.96	2050.95	2042.21	Glutamine--fructose-6-phosphate aminotransferase [isomerizing]
g3139.t1	0.39139	0.00629364	430.024	538.156	538.87	698.843	652.517	615.95	Ribosome biogenesis protein UTP30
g3758.t1	0.391148	8.87726e-05	1274.5	1366.54	1300.29	1769.37	1681.1	1713.44	Transcription initiation factor TFIID subunit 4
g5316.t1	0.390424	0.0179662	220.402	207.977	248.535	282.643	270.222	331.665	Histone acetyltransferase HPA2
g2898.t1	0.390255	0.000466776	1008.58	1109.21	1138.74	1363.52	1393.45	1502.65	RNA annealing protein YRA2
g1225.t1	0.38957	0.00741926	624.073	616.882	611.171	936.967	678.668	808.374	Trafficking protein particle complex subunit 31
g1683.t1	0.388237	0.00183596	903.768	1066.91	1047.24	1432.89	1260.2	1247.37	NGG1-interacting factor 3
g5270.t1	0.388051	0.00123929	2071.06	2293.63	2327.19	2574.85	3029.72	3146.47	Ribosomal RNA-processing protein 15
g1822.t1	0.388008	0.00090062	785.182	821.334	927.489	1133.68	1090.85	1084.92	Ubiquitin-conjugating enzyme E2 2
g687.t1	0.387529	0.0218725	588.737	648.607	680.083	1041.53	734.704	727.15	High glucose sensor RGT2
g2313.t1	0.38738	0.00426536	2124.36	1952.87	2256.02	2336.72	2847.91	3100.05	Cruciform DNA-recognizing protein 1
g2982.t1	0.38737	0.0195765	271.909	274.953	319.707	423.447	315.051	389.683	Flap endonuclease 1
g3092.t1	0.387121	0.00769378	571.967	623.932	738.828	890.378	749.647	880.895	Protein MEH1
g839.t1	0.38651	0.00134087	4378.69	5326.33	5028.32	7036.05	6030.8	6181.74	Lysine--tRNA ligase, cytoplasmic
g205.t1	0.386394	6.75333e-06	8113.55	7894.91	7667.31	10233.1	10445.3	10273.9	Pyridoxamine 5`-phosphate oxidase
g4342.t1	0.385895	0.000129257	3736.65	3837.59	4027.4	4686.91	5141.68	5326.95	hypothetical
g3236.t1	0.385726	0.00192324	515.669	481.755	455.272	643.971	606.442	651.727	Origin recognition complex subunit 3
g1659.t1	0.384778	0.0177749	225.792	188.002	244.017	289.89	282.674	288.152	Protein ZIP2
g4944.t1	0.384753	0.000299633	3697.12	3972.72	4402.46	5078.26	5322.25	5353.06	V-type proton ATPase subunit c`
g1356.t1	0.38451	0.00264259	1202.03	1512.24	1421.17	1662.73	1836.76	1888.46	Translation machinery-associated protein 20
g3746.t1	0.383987	0.00567848	392.292	392.454	471.087	513.52	551.651	569.536	DNA repair protein RAD33
g733.t1	0.383673	0.000578497	673.783	647.432	633.765	828.258	855.495	870.259	Nuclear rim protein 1
g4775.t1	0.383068	0.0282664	524.653	666.232	660.878	983.557	694.856	728.116	Probable oxidoreductase ENV9
g1447.t1	0.381992	1.70509e-05	4384.68	4381.62	4527.86	5958.28	5745.64	5618.97	Proteasome subunit beta type-3
g4594.t1	0.381763	0.000818219	625.87	676.808	667.656	874.848	870.438	818.043	Exodeoxyribonuclease 1
g2082.t1	0.381491	0.00872228	1342.18	1731.97	1285.61	2064.43	1785.71	1822.71	Protein SDA1
g3962.t1	0.381188	0.000578497	5871.2	6174.69	7085.52	8714.31	8068.05	8126.28	NADP-dependent 3-hydroxy acid dehydrogenase
g3063.t1	0.381101	0.00161185	570.171	614.532	648.451	757.856	789.496	833.514	Anaphase-promoting complex subunit CDC16
g2247.t1	0.380962	0.000952318	645.634	727.333	695.899	887.272	872.928	926.342	Protein phosphatase
g381.t1	0.380778	0.0549302	192.253	276.128	231.59	358.222	257.769	287.185	SWR1-complex protein 5
g5143.t1	0.379757	0.0191687	1692.54	2240.75	1548.83	2671.13	2172.98	2282.98	Ribosomal RNA-processing protein 12
g5297.t1	0.379558	0.000200089	3057.48	3416.94	3369.91	4049.15	4460.53	4290.38	Vacuolar protein sorting-associated protein 4
g4912.t1	0.37949	0.00534753	309.042	290.228	323.096	400.67	398.484	401.286	Karyogamy protein KAR9
g4103.t1	0.379319	0.013932	426.43	474.705	524.184	705.055	536.708	604.346	Replication factor C subunit 3
g847.t1	0.378908	0.000162671	51763.3	49859.3	57943.8	71401	68808.2	67281.6	Triosephosphate isomerase
g2741.t1	0.378677	0.0026365	692.35	705.008	794.183	891.413	1039.79	916.673	CTD kinase subunit beta
g4941.t1	0.378257	0.000121865	6452.15	7167.58	6287.94	8425.46	8825.17	8621.36	Eukaryotic translation initiation factor 2 subunit beta
g4802.t1	0.378197	0.00139904	1824.31	2259.55	2110.29	2801.58	2661.12	2576.93	Cap-associated protein CAF20
g3564.t1	0.378051	0.00113393	2056.09	2028.07	1777.03	2764.31	2397.13	2458.96	Elongator complex protein 1
g403.t1	0.37799	0.00288054	886.4	864.81	1021.25	1087.09	1237.79	1275.41	Mediator of RNA polymerase II transcription subunit 22
g4431.t1	0.377872	0.0045179	1596.72	1428.82	1832.38	2057.19	2311.21	1946.48	mRNA-decapping enzyme subunit 1
g4391.t1	0.377623	0.0019802	863.641	890.66	912.802	1292.08	1069.68	1099.43	4-hydroxybenzoate polyprenyltransferase, mitochondrial
g137.t1	0.377501	3.00487e-05	3132.34	2988.06	3150.75	4067.78	3938.76	4038.97	Proteasome subunit beta type-6
g1269.t1	0.377443	0.000301278	1108.6	1172.66	1128.58	1550.91	1412.13	1462.03	ADP-ribosylation factor GTPase-activating protein effector protein 1
g5053.t1	0.377232	0.00794586	463.563	411.255	436.067	562.18	505.576	636.256	GTPase-activating protein BEM3
g1704.t1	0.377089	0.00135775	858.25	894.185	947.823	1272.41	1094.58	1134.24	eIF-2-alpha kinase activator GCN1
g655.t1	0.37668	0.00400315	380.313	394.804	393.138	541.474	473.199	498.948	hypothetical
g2177.t1	0.376505	0.0520034	140.147	130.426	110.711	167.722	159.393	171.151	Guanine nucleotide-binding protein alpha-1 subunit
g1138.t1	0.376393	0.00039289	4166.08	4615.45	4797.86	6068.03	6056.95	5495.2	Vacuolar protein sorting-associated protein 74
g4477.t1	0.376386	0.00170249	1714.11	2002.22	1884.35	2630.76	2195.4	2433.82	Tryptophan--tRNA ligase, cytoplasmic
g2700.t1	0.376141	0.0100519	395.286	407.73	490.292	532.156	612.669	530.858	Protein BTN1
g4628.t1	0.375325	0.0157175	212.616	212.677	205.606	289.89	268.976	260.111	Zinc finger protein RTS2
g4603.t1	0.375194	0.00559295	1155.31	1427.64	1299.16	1879.11	1516.73	1629.32	ATP-dependent RNA helicase DBP5
g798.t1	0.374262	0.000944075	916.944	878.91	1004.31	1177.16	1179.26	1270.58	Monothiol glutaredoxin-6
g4804.t1	0.373711	0.00304884	481.531	492.33	514.016	687.454	645.045	593.71	Repression factor of MSEs protein 1
g908.t1	0.373429	0.018215	226.99	260.853	260.962	288.855	334.975	341.335	Securin
g3486.t1	0.372825	0.0106212	1172.68	1576.87	1635.81	1888.43	1889.06	1888.46	Translocation protein SEC72
g4692.t1	0.372748	0.000722877	2786.17	2700.18	2319.29	3425.88	3327.34	3360.17	DNA-directed RNA polymerase II subunit RPB2
g2747.t1	0.372663	0.00878657	587.539	783.734	703.807	943.179	869.193	863.49	MIOREX complex component 12
g625.t1	0.372538	0.0284952	306.646	401.854	297.113	485.566	394.748	415.79	Pre-mRNA-splicing factor CWC2
g2257.t1	0.372456	0.0159347	494.707	582.807	619.079	832.4	721.006	636.256	Pre-rRNA-processing protein IPI1
g4853.t1	0.371725	0.0859166	434.216	746.133	686.861	964.921	713.535	727.15	DNA-directed RNA polymerase I subunit RPA43
g2131.t1	0.37153	0.0760736	253.343	253.803	211.255	404.811	255.279	269.78	Siderophore iron transporter ARN2
g641.t1	0.37142	0.00571122	3706.71	4846.93	4731.21	6167.42	5581.26	5424.61	ADP-ribosylation factor 1
g2998.t1	0.371046	0.00155686	1057.69	944.711	895.857	1272.41	1288.85	1197.09	Splicing factor YJU2
g978.t1	0.370454	0.00158585	2111.19	2451.08	1999.58	2936.18	2684.78	2856.38	RuvB-like protein 1
g4917.t1	0.370062	0.00368029	389.896	425.355	396.527	502.132	529.236	531.825	hypothetical
g2208.t1	0.369556	0.00442339	652.821	797.834	701.547	940.073	975.04	859.622	GTPase-activating protein NEL1
g1581.t1	0.369359	0.0127735	1160.7	931.785	871.003	1393.54	1155.6	1287.98	Ino eighty subunit 1
g782.t1	0.369167	0.0017	670.789	627.457	706.066	904.872	821.873	861.556	Pre-mRNA-splicing factor PRP9
g2829.t1	0.368227	0.0222905	190.456	227.953	199.958	266.078	261.505	265.912	Diphthamide biosynthesis protein 4
g3410.t1	0.368122	0.0160125	357.554	312.553	335.523	477.284	373.578	448.667	Proteasome chaperone 1
g2958.t1	0.36803	0.00771743	794.166	1051.64	960.25	1232.03	1245.26	1134.24	DNA-directed RNA polymerase III subunit RPC8
g874.t1	0.367945	0.0474186	296.465	254.978	353.598	316.809	417.163	434.162	Suppressor of hydroxyurea sensitivity protein 2
g2616.t1	0.367741	0.000863674	1081.05	1214.96	1059.66	1405.97	1481.86	1438.83	SPS-sensor serine protease component SSY5
g3493.t1	0.367667	0.0193234	1862.64	2452.25	2816.36	3170.16	3059.61	2959.85	Protein HRI1
g5025.t1	0.367244	0.000231519	3025.14	3374.64	3068.28	4213.76	3928.8	4063.14	KES1
g2860.t1	0.367187	0.0102955	967.254	1118.61	950.083	1513.64	1159.34	1237.7	Nonsense-mediated mRNA decay protein 5
g2594.t1	0.366737	0.00246825	457.574	486.455	473.347	591.169	630.102	604.346	hypothetical
g881.t1	0.366602	0.000157952	1320.02	1299.56	1335.31	1719.67	1672.39	1706.67	Golgi apparatus membrane protein TVP23
g730.t1	0.366601	0.000930921	1538.02	1519.29	1658.41	1895.68	2199.13	1986.12	Signal recognition particle subunit SRP14
g4229.t1	0.36658	0.000886197	1287.68	1372.42	1414.39	1629.6	1869.14	1751.15	Chromatin modification-related protein EAF7
g2290.t1	0.365896	0.000525764	1306.84	1448.79	1409.87	1705.18	1851.7	1805.3	Protein LSM12
g2144.t1	0.365895	0.00404792	466.558	417.13	420.251	553.898	557.877	574.371	Proteasome component ECM29
g4673.t1	0.365882	0.0057911	322.218	329.004	334.393	421.376	413.427	433.195	ARF3-interacting protein 1
g675.t1	0.365692	0.0261296	442.002	606.307	493.682	744.397	585.273	647.859	DNA-directed RNA polymerase III subunit RPC4
g1343.t1	0.365491	0.00922253	823.513	846.009	854.058	1137.82	899.079	1208.69	Transcriptional regulator MIT1
g3290.t1	0.364901	0.00141073	788.177	867.16	854.058	1132.64	1078.4	1015.3	Putative endoplasmic reticulum mannosidase MNL2
g3269.t1	0.364836	0.00163959	1258.33	1411.19	1509.29	1778.68	1872.87	1722.15	Chromatin structure-remodeling complex protein RSC58
g3260.t1	0.364513	0.00118089	1804.54	1619.17	1513.81	2042.69	2158.04	2165.98	ADIPOR-like receptor IZH3
g4398.t1	0.364325	0.00847101	382.709	435.93	477.866	563.216	550.406	547.296	Protein MSO1
g871.t1	0.363872	0.00898044	377.918	388.929	453.012	515.591	554.141	497.014	Serine/threonine-protein phosphatase 4 catalytic subunit
g4569.t1	0.363685	0.0242375	472.547	645.082	656.359	819.976	712.29	738.753	rRNA-processing protein UTP23
g3076.t1	0.363639	0.0283111	1888.39	2637.9	2450.33	3528.38	2737.08	2700.7	Ribosome assembly factor MRT4
g2735.t1	0.36351	0.00274832	1957.86	2013.97	1830.12	2795.37	2241.47	2426.09	T-complex protein 1 subunit gamma
g4095.t1	0.362608	0.0152954	446.194	501.731	565.983	724.726	613.914	600.479	Poly(A) RNA polymerase protein 1
g2213.t1	0.361917	0.000304713	8840.04	9649.21	9982.08	11731.2	12859.8	11992.2	V-type proton ATPase subunit G
g4259.t1	0.361534	0.00035191	3782.17	3310.01	3496.44	4636.18	4375.85	4599.8	Vacuolar amino acid transporter 4
g1509.t1	0.361524	0.0062437	2003.98	1585.09	1664.06	2378.14	2053.44	2326.49	hypothetical
g3768.t1	0.36152	0.140053	94.6291	85.776	72.3012	89.0378	117.055	121.836	Sporulation-specific protein 20
g3284.t1	0.360209	0.00181424	2184.86	2281.88	2563.3	2780.88	3205.3	3033.34	hypothetical
g1210.t1	0.360195	0.00123574	2873.61	3334.69	3485.14	4211.69	4156.68	4063.14	Guanylate kinase
g1587.t1	0.360174	0.00029576	3570.75	3340.56	3146.23	4209.62	4283.7	4423.82	Ras-related protein SEC4
g3511.t1	0.359927	0.00225893	561.786	546.381	590.836	741.291	693.611	743.588	Pre-mRNA-splicing factor CWC24
g4149.t1	0.359618	0.000870321	1051.7	1046.94	1034.81	1425.64	1336.17	1259.94	Kexin
g1071.t1	0.358621	0.0111189	1270.91	1693.19	1438.12	2061.33	1759.55	1813.04	Protein BFR2
g2749.t1	0.358579	0.000160674	1922.53	1923.5	1840.29	2497.2	2400.86	2394.18	AP-2 complex subunit beta
g2253.t1	0.358301	0.00134087	2238.76	2399.38	2265.06	2829.54	3263.83	2756.79	Exosome complex protein LRP1
g3974.t1	0.358242	0.0125021	2055.49	2227.82	2208.58	3312	2618.79	2387.41	Mannan endo-1,6-alpha-mannosidase DFG5
g4562.t1	0.357202	0.00562409	564.78	642.732	589.707	806.517	692.365	795.803	DNA-directed RNA polymerase II subunit RPB11
g3754.t1	0.356438	0.00244406	3395.87	3231.29	3486.27	3772.72	4590.03	4587.23	Ypt/Rab-type GTPase YPT7
g5198.t1	0.356006	0.00168828	1622.47	1410.02	1378.24	1938.12	1828.04	1888.46	Autophagy-related protein 11
g2102.t1	0.35597	0.00204709	2595.11	2586.2	2897.7	3102.86	3553.98	3680.23	GTP cyclohydrolase 1
g1322.t1	0.354578	0.00415453	2179.46	2245.45	2426.61	3304.75	2639.95	2809.97	Manganese-transporting ATPase 1
g1439.t1	0.354571	0.000425716	1608.1	1784.84	1686.65	2204.2	2156.79	2127.3	Protein transport protein SBH1
g1066.t1	0.354499	0.00135775	1389.49	1449.97	1599.66	1985.75	1872.87	1811.11	Sphingosine-1-phosphate lyase
g1914.t1	0.353695	0.00375587	1081.05	1056.34	1233.64	1549.88	1333.68	1419.49	Protein SCM4
g4497.t1	0.353024	0.00669555	2115.38	2758.93	2315.9	3244.7	2937.57	2990.79	Ribosome biogenesis protein BRX1
g3061.t1	0.352908	0.0323553	739.664	1024.61	1024.64	1337.64	1092.09	1120.7	Uridylate kinase
g889.t1	0.352027	0.0194829	895.982	1088.06	1230.25	1395.62	1225.34	1469.77	Ubiquitin-conjugating enzyme E2 13
g1513.t1	0.35157	0.03119	562.983	438.28	401.046	646.042	569.085	584.04	Transposon Ty2-DR1 Gag-Pol polyprotein
g4360.t1	0.351082	0.0265592	204.83	219.727	214.644	260.901	259.014	292.02	Mediator of RNA polymerase II transcription subunit 9
g3969.t1	0.351071	0.00330792	556.395	629.807	576.15	735.079	748.402	759.059	Protein TRI1
g2810.t1	0.350788	0.0049491	1018.76	968.211	1066.44	1418.39	1148.13	1324.73	Cell division control protein 11
g2806.t1	0.350462	0.00689378	728.285	734.383	735.439	983.557	808.175	1006.6	GPN-loop GTPase 1
g4026.t1	0.350303	0.000623903	5784.36	5942.04	5787.48	8135.57	7051.92	7137.09	hypothetical
g1739.t1	0.350157	0.00268857	630.062	579.281	605.522	744.397	778.288	794.836	Mediator of RNA polymerase II transcription subunit 5
g1454.t1	0.350047	0.00487061	1568.57	1500.49	1453.93	1859.44	1729.67	2175.65	Ubiquitin-conjugating enzyme E2 6
g2642.t1	0.349542	0.0140016	439.606	479.405	485.774	671.925	580.292	533.759	Protein SPT10
g4203.t1	0.349283	0.0136813	517.466	513.481	524.184	754.75	647.536	579.206	Bud neck protein 5
g2814.t1	0.348682	0.00396882	924.131	996.411	1076.61	1173.02	1348.62	1289.92	Chromatin modification-related protein EAF6
g4250.t1	0.348574	0.048955	3428.81	4461.52	3363.13	5917.91	4130.53	4274.9	ATP-dependent RNA helicase DBP2
g2659.t1	0.348491	0.000378946	1498.49	1590.97	1560.12	1962.97	2019.81	1933.91	Mitochondrial import inner membrane translocase subunit TIM16
g3043.t1	0.347576	0.0023852	1390.09	1402.97	1528.49	1957.8	1669.9	1865.25	Mannan endo-1,6-alpha-mannosidase DCW1
g4698.t1	0.347215	0.00114382	1226.59	1265.49	1207.66	1644.09	1460.69	1598.38	Proteasome subunit beta type-2
g3976.t1	0.346911	0.00736327	752.242	636.857	704.937	960.78	886.626	822.878	Cold sensitive U2 snRNA suppressor 1
g1749.t1	0.346856	0.00126406	2388.49	2337.1	2315.9	3279.9	2852.89	2823.51	ArAE_2_N domain-containing protein
g3277.t1	0.346702	0.00946424	3542.6	3939.82	4549.33	4562.67	5408.17	5322.12	Thioredoxin-1
g4817.t1	0.346257	0.0127194	1319.42	1394.74	1104.85	1809.74	1478.13	1567.43	Regulator of ribosome biosynthesis
g1159.t1	0.346085	0.00125342	1085.24	1140.94	1145.52	1340.74	1488.09	1454.3	Protein SPT3
g4073.t1	0.345489	0.00167647	1555.39	1607.42	1804.14	2189.71	2052.19	2062.51	Alkylphosphocholine resistance protein LEM3
g858.t1	0.345405	0.000444676	1956.67	2091.52	2097.86	2669.06	2502.98	2629.15	Serine palmitoyltransferase 2
g2432.t1	0.344587	0.00668415	755.835	947.061	842.761	1097.44	1079.64	1046.24	Histidine protein methyltransferase 1
g1463.t1	0.344413	0.0178257	3114.98	3418.11	2844.6	4701.4	3506.66	3695.7	Importin subunit beta-4
g4247.t1	0.344183	0.0344019	370.731	301.978	327.615	452.436	461.992	363.575	E3 ubiquitin-protein ligase DMA2
g2235.t1	0.343876	0.000922272	3055.68	3354.66	3122.51	4020.16	3784.35	4286.51	Ribosome-associated complex subunit SSZ1
g1525.t1	0.343868	0.0107428	1147.53	1178.54	915.062	1451.52	1311.26	1353.74	Pre-mRNA-splicing helicase BRR2
g1180.t1	0.343695	0.00147989	752.841	788.434	756.903	988.733	966.323	959.218	DNA polymerase eta
g1241.t1	0.343548	0.00195428	785.182	779.034	849.539	987.698	1033.57	1039.48	Serine/threonine-protein kinase PKH1
g2754.t1	0.342996	0.00452223	11859.8	11552.7	13896.5	17261.9	14765.1	15290.4	Glyceraldehyde-3-phosphate dehydrogenase 3
g4807.t1	0.342912	0.000456069	2591.52	2736.61	2695.48	3206.4	3527.83	3439.46	hypothetical
g4370.t1	0.342789	0.0177749	673.783	821.334	747.865	1082.95	887.871	866.391	Mitochondrial inner membrane protease ATP23
g4945.t1	0.342419	0.0284043	291.074	331.354	324.226	454.507	359.881	380.013	Kinetochore-associated protein NSL1
g1293.t1	0.341931	0.00964192	1811.73	1965.8	2266.19	2789.16	2313.7	2547.92	D-amino-acid N-acetyltransferase HPA3
g2579.t1	0.341824	0.0042881	588.737	607.482	671.045	780.634	804.439	777.431	Pre-mRNA-splicing factor PRP21
g4764.t1	0.341805	0.0104723	482.728	555.781	581.799	722.655	659.989	662.364	Serine/threonine-protein kinase KIN4
g2030.t1	0.341695	0.00123446	1530.84	1478.17	1424.56	1999.21	1799.4	1822.71	E3 ubiquitin-protein ligase UBR1
g3927.t1	0.341647	0.0101914	470.151	480.58	405.564	593.24	552.896	574.371	Probable GTPase-activating protein GYL1
g2281.t1	0.341526	0.000859999	3515.05	3913.97	3979.95	4779.05	4654.79	5011.72	Probable putative cystathionine beta-lyase
g2119.t1	0.341456	0.00812324	1454.77	1674.39	1713.76	2290.13	1908.99	1928.11	Zuotin
g4301.t1	0.341107	0.0347413	530.043	411.255	410.083	599.452	505.576	614.016	Vacuolar segregation protein 7
g2604.t1	0.340243	0.00127398	1261.32	1299.56	1229.12	1698.96	1562.8	1535.52	Histone-lysine N-methyltransferase, H3 lysine-36 specific
g2455.t1	0.339815	0.0178844	973.842	897.71	777.238	1176.13	973.795	1205.79	Phosphopantothenate--cysteine ligase CAB2
g3166.t1	0.339729	0.00322454	1091.23	1035.19	991.882	1364.56	1206.66	1376.94	Golgi apparatus membrane protein TVP38
g4010.t1	0.339086	0.0369986	268.316	284.353	262.092	375.822	287.655	363.575	MFS domain-containing protein
g2644.t1	0.338747	0.0163812	627.667	667.407	561.464	887.272	732.214	728.116	tRNA (adenine(58)-N(1))-methyltransferase catalytic subunit TRM61
g415.t1	0.338659	0.00375881	627.667	615.707	682.342	787.881	833.08	813.208	GTP-binding protein YPT10
g1255.t1	0.338496	0.0205019	294.668	259.678	295.983	375.822	349.918	351.971	Putative multicopper oxidase GMC1
g3946.t1	0.338316	0.00116764	922.934	911.81	928.618	1167.84	1135.68	1189.35	AB hydrolase-1 domain-containing protein
g3492.t1	0.3383	0.00973824	8889.75	9113.4	9279.41	13434.4	10016.9	11036.8	Glucan 1,3-beta-glucosidase I/II
g3761.t1	0.338238	0.00292215	2177.07	2426.4	2175.81	3120.46	2698.48	2746.15	1,2-dihydroxy-3-keto-5-methylthiopentene dioxygenase
g837.t1	0.338047	0.0036173	3569.55	3683.67	4255.6	5204.57	4638.6	4697.46	Phospho-2-dehydro-3-deoxyheptonate aldolase, phenylalanine-inhibited
g2209.t1	0.338031	0.00655432	470.75	452.38	438.326	595.311	567.839	560.833	Nucleus export protein BRL1
g5104.t1	0.337983	0.000891174	1649.42	1598.02	1497.99	2015.77	1943.85	2042.21	Monothiol glutaredoxin-5, mitochondrial
g1161.t1	0.337958	0.000448427	2223.19	2115.02	2124.98	2738.43	2626.26	2807.07	Rpt3p
g2494.t1	0.336206	0.00211747	1543.41	1734.32	1808.66	2106.88	2131.89	2172.75	Casein kinase II subunit alpha
g4975.t1	0.334923	0.00292921	864.838	841.309	851.798	1008.4	1075.91	1142.94	Iron-regulated transcriptional activator AFT2
g5093.t1	0.334785	0.00587847	597.721	648.607	698.158	831.364	810.665	803.539	hypothetical
g5269.t1	0.334428	0.0262719	328.806	296.103	319.707	412.059	432.106	351.971	Kinesin-like protein KAR3
g1192.t1	0.333912	0.000914068	2656.8	2588.55	2747.45	3431.06	3507.9	3137.77	GPI transamidase component GPI17
g731.t1	0.333907	0.0101711	3085.03	2456.95	2535.06	3128.75	3581.37	3482.97	UBX domain-containing protein 3
g2292.t1	0.333495	0.0525935	419.842	447.68	447.364	678.137	453.275	521.188	Choline/ethanolaminephosphotransferase 1
g5221.t1	0.333471	0.00318379	782.188	764.934	833.723	1049.82	973.795	974.69	Glycine--tRNA ligase 2
g2515.t1	0.333173	0.0244311	635.453	717.933	785.146	812.729	1029.83	848.019	Ubiquitin-related modifier 1
g2968.t1	0.333073	0.0104883	479.135	493.506	520.794	656.395	567.839	651.727	SWI5-dependent HO expression protein 2
g2355.t1	0.333061	0.000984189	5296.84	4701.23	5040.75	6560.84	6000.92	6387.7	Squalene synthase
g3594.t1	0.332579	0.000979558	2370.52	2330.05	2533.93	3057.31	3167.95	2885.39	26S proteasome regulatory subunit RPN13
g4144.t1	0.332335	0.0174422	881.608	920.035	815.648	1254.81	951.38	1086.86	Protein SLA2
g365.t1	0.332001	0.0530019	868.432	673.283	582.928	870.707	824.363	988.227	Negative growth regulatory protein NGR1
g4270.t1	0.331406	0.0177749	445.595	453.555	527.573	647.077	590.254	554.065	GTP-binding protein RHO2
g3921.t1	0.331139	0.00435336	1220.6	1343.04	1380.5	1690.68	1744.61	1521.99	RNA polymerase II assembly factor RTP1
g5136.t1	0.33044	0.000723922	2787.97	2740.13	2565.56	3437.27	3481.75	3263.47	Vacuolar transporter chaperone 3
g30.t1	0.330177	0.0684755	137.152	158.627	153.64	183.252	190.525	187.589	Kinetochore-associated protein MTW1
g2593.t1	0.330023	0.0111189	1085.24	1278.41	1268.66	1686.54	1443.26	1427.22	Probable alpha-1,6-mannosyltransferase MNN11
g5168.t1	0.328627	0.0223784	365.939	373.654	321.966	466.931	405.955	460.27	Protein DSS4
g2932.t1	0.328131	0.00109325	2037.52	1957.57	1896.78	2562.42	2349.81	2487.01	Zinc-regulated transporter 3
g2111.t1	0.328029	0.0287829	940.901	1231.41	1225.73	1567.48	1397.18	1290.88	Phosphopantetheine adenylyltransferase
g3823.t1	0.327997	0.00436629	1112.19	1198.51	1103.72	1552.98	1352.35	1376.94	ATP-dependent helicase NAM7
g2323.t1	0.327098	0.013692	376.72	353.679	394.267	458.648	485.652	468.006	Protein LIN1
g3710.t1	0.327024	0.0371696	1628.46	1394.74	1196.36	1786.97	1530.43	1981.29	Protein SUR7
g1832.t1	0.326925	0.00555078	571.368	613.357	615.69	772.351	727.233	753.257	mRNA 3`-end-processing protein RNA15
g3446.t1	0.326907	0.00992296	842.08	1037.54	877.782	1189.59	1112.02	1148.74	GPN-loop GTPase 3
g848.t1	0.326795	0.00194307	2301.64	2413.48	2548.62	2938.25	3246.4	2923.1	Broad-range acid phosphatase DET1
g3210.t1	0.32638	0.0658204	164.703	184.477	171.715	242.266	201.732	205.961	Polynucleotide 5`-hydroxyl-kinase GRC3
g2737.t1	0.326101	0.00356606	2008.77	2082.12	1961.17	2790.2	2405.85	2389.34	Vacuolar transporter chaperone 4
g4096.t1	0.326098	0.0244127	316.828	284.353	309.539	407.917	377.314	359.707	Serine/threonine-protein kinase CLA4
g636.t1	0.32601	0.00415342	1143.93	1132.71	1112.76	1548.84	1327.45	1372.11	Mitochondrial GTP/GDP carrier protein 1
g3948.t1	0.325614	0.00981044	1835.09	2254.85	2210.83	2807.8	2616.29	2461.87	Protein EFR3
g1327.t1	0.32505	0.0105928	1033.73	1172.66	1003.18	1478.44	1276.39	1261.88	hypothetical
g1480.t1	0.324767	0.015613	465.959	518.181	499.33	658.465	555.387	637.223	VPS4-associated protein 1
g2212.t1	0.324622	0.000961648	3828.29	4118.42	4136.98	5248.05	5088.14	4791.26	Aldedh domain-containing protein
g3756.t1	0.323977	0.00591545	1907.56	1889.42	2195.02	2695.98	2361.02	2438.66	Mitochondrial intermembrane space cysteine motif-containing protein MIX17
g2857.t1	0.323903	0.150063	109.602	103.401	146.862	154.263	127.017	165.349	Protein-lysine N-methyltransferase EFM3
g260.t1	0.323729	0.00534061	1119.38	1048.11	1165.86	1504.32	1362.32	1306.36	Transcriptional regulatory protein RXT2
g5300.t1	0.323179	0.00331618	1021.76	1003.46	1026.9	1365.59	1231.56	1221.26	Geranylgeranyl transferase type-2 subunit beta
g4967.t1	0.323085	0.0252343	1610.49	2199.62	1947.61	2536.54	2465.62	2191.12	60S ribosome subunit biogenesis protein NIP7
g4437.t1	0.322782	0.0114267	1244.55	1287.81	1572.55	1740.38	1694.8	1692.17	6,7-dimethyl-8-ribityllumazine synthase
g5182.t1	0.322772	0.00337961	1023.55	1004.64	1070.96	1376.98	1251.49	1246.4	NuA3 HAT complex component NTO1
g173.t1	0.322242	0.0260505	1144.53	1347.74	954.602	1439.1	1438.28	1431.09	U3 small nucleolar RNA-associated protein 20
g4632.t1	0.321875	0.066023	215.611	227.953	188.661	253.654	236.6	298.789	Triacylglycerol lipase 5
g4805.t1	0.321498	0.0128266	522.856	534.631	615.69	722.655	688.63	674.934	Family of serine hydrolases 3
g1767.t1	0.321305	0.00270561	8106.36	8243.89	9257.94	9983.62	11203.6	10805.7	Heterotrimeric G protein gamma subunit GPG1
g2347.t1	0.32128	0.00986333	529.444	520.531	534.351	706.09	656.253	617.884	Rho-GAP domain-containing protein
g4604.t1	0.320978	0.00198935	2581.34	2621.45	2729.37	3081.12	3293.72	3530.35	Protein STD1
g2817.t1	0.320893	0.00066483	3295.25	3380.51	3114.6	4156.82	4054.57	4018.66	hypothetical
g4847.t1	0.320642	0.048955	286.283	347.804	288.075	378.928	339.956	426.427	Magnesium transporter MRS2, mitochondrial
g2431.t1	0.320042	0.0121628	657.014	780.209	773.849	905.908	882.89	961.152	Mitochondrial outer membrane protein porin 2
g1128.t1	0.319935	0.00641114	991.809	948.236	998.66	1284.84	1278.88	1108.13	Transcription factor tau 91 kDa subunit
g3759.t1	0.319786	0.0191388	3246.14	2979.83	2479.7	3953.9	3370.92	3547.75	Lysophospholipase
g4299.t1	0.319333	0.0177749	1103.21	1145.64	1268.66	1672.05	1361.07	1350.83	Protein kinase
g3179.t1	0.319219	0.00295774	1742.85	1841.25	1931.8	2213.52	2216.57	2444.46	Suppressor of lethality of KEX2 GAS1 double null mutant protein 1
g3959.t1	0.318604	0.025834	351.565	380.704	320.837	429.659	415.917	466.072	Ubiquitin carboxyl-terminal hydrolase 8
g5294.t1	0.318504	0.00426071	4814.71	4575.5	5515.22	6017.3	6396.91	6172.07	hypothetical
g1109.t1	0.317247	0.00239623	1983.62	2250.15	2065.1	2594.52	2702.22	2545.99	rRNA-processing protein FCF1
g1681.t1	0.317	0.00748041	826.508	880.085	834.853	989.769	1027.34	1144.87	Conserved oligomeric Golgi complex subunit 1
g2385.t1	0.316792	0.00567639	791.77	855.41	826.945	970.098	1082.13	1026.91	hypothetical
g4272.t1	0.316708	0.00345228	1681.16	1797.77	1727.32	2323.26	2136.87	2020.93	Tricalbin-2
g2471.t1	0.316657	0.021449	915.148	989.361	912.802	1339.71	1018.62	1145.84	Protein-lysine N-methyltransferase EFM4
g2739.t1	0.316546	0.0334076	779.792	1022.26	973.807	1273.45	1110.77	1062.68	Nucleolar protein 9
g3126.t1	0.316486	0.0119004	5980.2	5449.71	5366.1	7558.89	6010.88	7347.88	Protein PET10
g2649.t1	0.316311	0.0140006	1641.64	1592.14	1359.04	1887.39	1752.08	2081.85	Inorganic phosphate transporter PHO86
g4545.t1	0.316278	0.0104417	1375.12	1566.29	1546.57	2020.95	1881.59	1679.6	20S rRNA accumulation protein 4
g2935.t1	0.316023	0.01859	3794.75	4969.13	4074.85	5620.77	5411.91	4942.1	rRNA-processing protein EBP2
g3490.t1	0.315622	0.0162874	952.281	1064.56	1044.98	1111.94	1395.94	1299.59	U1 small nuclear ribonucleoprotein C
g3633.t1	0.315556	0.0269129	371.33	345.454	379.581	501.096	418.408	444.799	Regulator of drug sensitivity 1
g590.t1	0.315556	0.0269129	371.33	345.454	379.581	501.096	418.408	444.799	Regulator of drug sensitivity 1
g1557.t1	0.314943	0.000287363	6246.72	6433.2	6486.77	7962.67	7898.69	7977.37	GTP-binding protein YPT1
g153.t1	0.314584	0.0704473	259.332	260.853	270	393.423	298.863	289.119	RNA polymerase I-specific transcription initiation factor RRN10
g3707.t1	0.314497	0.00411675	1959.66	2290.1	2098.99	2590.38	2739.58	2558.56	Signal peptidase complex subunit SPC2
g2315.t1	0.314278	0.0561474	380.912	488.805	407.824	609.805	485.652	486.378	U3 small nucleolar ribonucleoprotein protein IMP3
g1799.t1	0.314099	0.0165626	449.189	489.98	480.125	634.653	560.368	564.701	Probable endonuclease LCL3
g2163.t1	0.313906	0.00562409	2022.55	2389.98	2124.98	2848.17	2649.92	2620.45	Ribose-phosphate pyrophosphokinase 3
g4242.t1	0.312936	0.019526	1233.17	1514.59	1404.22	1914.31	1607.63	1626.42	PDZ domain-containing protein
g4710.t1	0.312898	0.00183431	2369.32	2576.8	2570.08	3241.6	3012.29	3074.91	Sphingoid long chain base kinase 4
g4620.t1	0.312369	0.00110578	1948.88	2011.62	1961.17	2526.19	2393.39	2430.92	Dolichyl pyrophosphate Glc1Man9GlcNAc2 alpha-1,3-glucosyltransferase
g3285.t1	0.312357	0.00905451	1768.61	2015.15	2019.91	2505.48	2517.92	2177.58	rRNA-processing protein FCF2
g1725.t1	0.311854	0.00186825	3171.87	3107.91	2999.37	4076.07	3811.75	3633.81	Calcium-transporting ATPase 1
g2116.t1	0.311698	0.0393888	11778.9	10953.5	8961.96	13227.3	11258.4	14855.3	Glucan 1,3-beta-glucosidase
g4947.t1	0.310815	0.0160237	5283.06	5152.43	5071.25	7449.15	5674.66	6110.18	Fatty acid synthase subunit alpha
g912.t1	0.310519	0.0125449	1220.6	1375.94	1485.56	1802.5	1654.95	1596.44	tRNA (guanine(26)-N(2))-dimethyltransferase, mitochondrial
g3077.t1	0.310452	0.00088698	2689.14	2720.16	2637.86	3424.85	3228.96	3324.39	Sphingosine N-acyltransferase LAC1
g4888.t1	0.310398	0.0462902	759.429	774.334	774.978	1155.42	890.362	816.109	Ferric reductase transmembrane component 3
g4856.t1	0.310339	0.00981044	2244.15	2751.88	2538.45	3088.37	2950.02	3292.48	Serine-rich protein TYE7
g1330.t1	0.310297	0.0100744	695.345	737.908	656.359	892.448	809.42	886.697	ARF guanine-nucleotide exchange factor 2
g5165.t1	0.310069	0.0544936	226.391	195.052	221.422	261.937	260.26	277.516	hypothetical
g2950.t1	0.310056	0.0467542	595.924	737.908	835.982	923.508	930.21	827.713	Signal recognition particle receptor subunit beta
g5105.t1	0.309796	0.0335428	2141.73	2093.87	1861.76	2996.22	2255.17	2308.12	ATP-dependent permease PDR12
g2459.t1	0.309287	0.00231562	2168.09	2234.87	2399.5	2812.97	2900.21	2712.31	Coatomer subunit epsilon
g1424.t1	0.309103	0.0351367	2824.5	3300.61	3807.11	4519.18	4114.34	3663.79	Vacuolar transporter chaperone 1
g4509.t1	0.309029	0.0394986	2594.52	3258.31	3296.48	4375.27	3448.13	3501.34	3`(2`),5`-bisphosphate nucleotidase
g854.t1	0.308971	0.0130257	1354.75	1341.86	1435.86	1492.94	1785.71	1840.11	Triacylglycerol lipase 2
g3467.t1	0.308957	0.00288054	1558.39	1516.94	1476.53	1784.9	1971.25	1887.49	Protein transport protein SEC22
g3496.t1	0.308671	0.0321288	758.83	730.858	593.096	936.967	801.948	845.118	Phosphatidylinositol 4-kinase STT4
g4157.t1	0.308565	0.00674434	698.339	668.582	713.974	887.272	855.495	835.448	Chaotic nuclear migration protein 67
g5010.t1	0.308542	0.0155705	613.892	544.031	573.891	699.878	770.817	681.703	Bud emergence protein 4
g4995.t1	0.308466	0.0498134	474.942	504.081	507.238	727.832	524.255	584.04	Homeobox protein CUP9
g4635.t1	0.308218	0.0111201	819.321	907.11	826.945	1107.8	962.587	1084.92	Dolichyl-diphosphooligosaccharide--protein glycosyltransferase subunit 3
g2787.t1	0.307735	0.00295425	1238.56	1239.64	1182.8	1495.01	1468.16	1568.4	DNA repair protein RAD7
g2511.t1	0.306964	0.0751444	296.465	226.778	241.757	333.374	287.655	331.665	ATP-dependent permease PDR11
g1176.t1	0.306658	0.00373949	1355.35	1411.19	1260.75	1692.75	1625.07	1663.16	Ribosomal RNA-processing protein 17
g2757.t1	0.306427	0.0444823	325.213	263.203	307.28	361.328	363.616	387.749	hypothetical
g360.t1	0.305486	0.00941566	1034.93	1142.11	1159.08	1478.44	1331.18	1306.36	Probable mannosyltransferase KTR3
g3358.t1	0.30538	0.00436097	1448.19	1509.89	1409.87	1920.52	1735.89	1739.55	Choline kinase
g1906.t1	0.305184	0.0370857	289.877	337.229	316.318	403.776	364.862	390.649	Mitogen-activated protein kinase KSS1
g4745.t1	0.305072	0.016272	731.879	614.532	650.711	805.481	811.911	857.688	Dynamin-like GTPase MGM1, mitochondrial
g245.t1	0.304799	0.0049998	1328.4	1361.84	1255.1	1690.68	1522.95	1658.33	Vesicular-fusion protein SEC18
g4205.t1	0.304765	0.0283428	661.805	626.282	782.886	815.834	928.965	813.208	Protein IBD2
g3666.t1	0.304696	0.0442377	5048.28	4579.03	3896.36	5302.92	4916.29	6488.26	Trehalose synthase complex regulatory subunit TSL1
g1101.t1	0.304549	0.0246429	516.867	522.881	629.246	695.737	658.743	701.042	GPI-anchor transamidase
g4731.t1	0.304113	0.00373949	2136.34	2194.92	2061.71	2445.43	2766.97	2682.33	Transcription initiation factor IIA large subunit
g4840.t1	0.303439	0.0408954	357.554	461.78	393.138	496.955	484.407	506.684	Protein HPH1
g224.t1	0.30334	0.00922253	1146.33	1122.14	1046.11	1309.68	1301.3	1480.41	Protein MUM2
g3868.t1	0.30324	0.00441596	1358.35	1288.99	1259.62	1692.75	1562.8	1569.37	hypothetical
g4347.t1	0.303211	0.00434733	2290.26	2196.1	2108.03	2895.8	2551.54	2692	54S ribosomal protein L2, mitochondrial
g2578.t1	0.30302	0.0251919	418.644	472.355	490.292	566.322	593.99	538.593	Recyclin-1
g3193.t1	0.302895	0.0136206	941.5	1022.26	1069.83	1360.41	1201.68	1173.88	Epimerase domain-containing protein
g1938.t1	0.302674	0.00985552	1137.95	1178.54	1063.05	1432.89	1270.17	1463	hypothetical
g1860.t1	0.302402	0.000972198	3985.8	3876.37	4050	4913.64	4753.16	5022.36	Delta(24(24(1)))-sterol reductase
g719.t1	0.302294	0.0570644	305.448	247.928	298.242	337.515	334.975	380.98	Non-structural maintenance of chromosome element 4
g1585.t1	0.30198	0.0101693	780.391	827.209	846.15	1072.59	999.945	948.582	Structural maintenance of chromosomes protein
g3986.t1	0.301676	0.00794832	996.002	910.635	1049.5	1236.18	1224.09	1185.49	hypothetical
g5236.t1	0.301625	0.0156461	1188.85	1327.76	1322.89	1564.37	1425.82	1732.78	Proteasome subunit beta type-5
g1958.t1	0.301319	0.00762395	741.461	747.308	739.957	956.638	875.419	912.805	Telomere length regulation protein TEL2
g1589.t1	0.3012	0.0559069	216.809	209.152	213.514	253.654	273.958	262.045	MSH4-like protein
g3675.t1	0.301072	0.015655	1037.33	1153.86	1135.35	1490.87	1230.32	1369.21	Ubiquitin ligase complex F-box protein UFO1
g2493.t1	0.30043	0.048306	882.207	791.959	626.987	918.331	945.154	978.558	ATF/CREB activator 2
g3816.t1	0.300417	0.0124945	891.79	1009.34	1026.9	1132.64	1258.96	1207.73	Increased recombination centers protein 21
g2734.t1	0.300407	0.021796	3938.49	3355.84	3275.02	3863.83	4421.92	4739.04	hypothetical
g3147.t1	0.300051	0.00247898	2582.54	2483.98	2689.83	3158.77	3321.11	3072.01	Trafficking protein particle complex subunit BET3
g5059.t1	0.299862	0.0627178	217.407	246.753	242.887	309.562	290.146	266.879	hypothetical
g3535.t1	0.299545	0.0326292	589.935	746.133	601.004	759.927	794.477	822.878	F-box protein
g5111.t1	0.299319	0.0676721	543.219	676.808	734.309	888.307	811.911	697.174	ADP-ribosylation factor-like protein 3
g4167.t1	0.299278	0.00623544	1402.07	1527.52	1448.28	1751.77	1920.19	1713.44	Ino eighty subunit 2
g4940.t1	0.299108	0.0270392	921.137	1186.76	1161.34	1337.64	1354.84	1318.93	Ankyrin repeat-containing protein YAR1
g5226.t1	0.298745	0.00312292	2109.99	2126.77	2100.12	2763.28	2478.07	2551.79	Transcription initiation factor IIB
g4848.t1	0.298726	0.0193234	2778.98	2374.7	2185.98	3185.69	2869.08	2983.05	Alanine--tRNA ligase, mitochondrial
g4949.t1	0.298354	0.0841815	1607.5	1239.64	1070.96	1570.58	1460.69	1795.63	hypothetical
g1805.t1	0.298306	0.0158599	757.632	870.685	894.727	1033.25	989.983	1069.45	Biogenesis of lysosome-related organelles complex 1 subunit KXD1
g2040.t1	0.298031	0.0145924	561.187	625.107	589.707	746.468	696.101	734.885	Exosome complex component SKI6
g3407.t1	0.298007	0.0126857	1464.95	1501.67	1635.81	2077.89	1805.63	1770.49	Glycylpeptide N-tetradecanoyltransferase
g1198.t1	0.297688	0.0303393	332.999	356.029	368.284	445.189	413.427	436.096	Histone-lysine N-methyltransferase, H3 lysine-79 specific
g3645.t1	0.297585	0.00534753	1435.01	1547.49	1638.07	1890.5	1882.84	1898.13	GTP-binding protein GTR1
g992.t1	0.29737	0.0916676	407.864	357.204	352.468	395.493	422.144	557.933	Transcriptional regulatory protein UME6
g4221.t1	0.29718	0.0218725	1360.14	1472.29	1555.61	1578.87	1972.49	1837.21	U6 snRNA-associated Sm-like protein LSm7
g3020.t1	0.297178	0.0819766	235.974	285.528	312.929	370.646	325.013	321.996	hypothetical
g1428.t1	0.296979	0.0339114	395.286	415.955	351.339	454.507	474.445	499.915	Tyrosine-protein phosphatase 3
g4410.t1	0.296931	0.00562409	1587.13	1672.04	1681	2109.99	2077.1	1879.76	MARVEL domain-containing protein
g2491.t1	0.296607	0.00577934	1367.93	1285.46	1338.7	1587.15	1578.99	1738.58	Protein TED1
g2108.t1	0.296491	0.0122707	1261.92	1095.11	1284.48	1511.57	1417.11	1546.16	Transcription initiation factor TFIID subunit 1
g339.t1	0.296007	0.00347083	5587.91	5595.41	5712.92	7392.21	6405.63	6942.73	Alkaline ceramidase YPC1
g4792.t1	0.295949	0.0155705	655.217	695.608	691.38	767.174	879.155	858.655	Tubulin-specific chaperone A
g3257.t1	0.295833	0.029299	774.402	869.51	919.581	1160.6	948.889	1028.84	Sterol esterase 2
g671.t1	0.295469	0.19851	115.591	113.976	91.5062	155.298	112.074	127.638	DNA damage-binding protein CMR1
g3628.t1	0.295212	0.074602	346.175	319.604	381.841	503.167	394.748	386.782	NAP1-binding protein
g304.t1	0.293826	0.00614924	6951.65	7983.04	6936.4	9168.82	9106.6	8531.44	Eukaryotic peptide chain release factor subunit 1
g2256.t1	0.293326	0.0634639	277.299	325.479	326.485	380.999	338.711	410.956	Protein STE12
g1044.t1	0.293212	0.0266938	1307.44	1355.97	1598.53	1913.28	1656.2	1646.72	Palmitoyltransferase AKR1
g3832.t1	0.292689	0.00837114	1122.37	1286.64	1186.19	1489.83	1464.43	1442.7	Chromatin structure-remodeling complex subunit RSC7
g5030.t1	0.292629	0.0221959	1019.96	1010.51	918.451	1171.99	1099.57	1340.2	Transcriptional regulatory protein UME1
g4381.t1	0.292234	0.0302369	396.484	376.004	392.008	492.814	440.823	492.18	Serine/threonine-protein phosphatase PP2A-like PPG1
g1711.t1	0.291958	0.0127194	757.033	822.509	855.187	1004.26	952.625	1016.27	2-Hacid_dh_C domain-containing protein
g5170.t1	0.291922	0.0262944	632.458	558.131	530.962	713.338	673.686	727.15	DNA replication licensing factor MCM4
g1688.t1	0.291846	0.00616841	967.254	1003.46	1024.64	1245.49	1187.98	1229	Antiviral protein SKI8
g1777.t1	0.291765	0.00976617	766.616	818.984	825.815	994.945	1003.68	949.549	CUE domain-containing protein 3
g4192.t1	0.291734	0.00506801	1292.47	1319.54	1288.99	1654.45	1512.99	1605.14	hypothetical
g333.t1	0.291512	0.0211682	886.998	896.535	1020.12	1242.39	1115.75	1069.45	COMPASS component SWD3
g3241.t1	0.291197	0.0456378	936.709	972.911	737.698	1138.86	994.964	1107.16	Nucleolar complex-associated protein 3
g1062.t1	0.291084	0.00780653	1208.62	1227.89	1342.09	1585.08	1556.58	1478.47	CID domain-containing protein
g1963.t1	0.29085	0.0387576	317.427	352.504	316.318	411.023	403.465	389.683	Mediator of RNA polymerase II transcription subunit 18
g5003.t1	0.290846	0.00945575	1096.02	1096.29	1009.96	1362.49	1232.81	1322.79	mRNA export factor MEX67
g5094.t1	0.290758	0.00941365	1194.84	1219.66	1073.22	1461.88	1379.75	1426.26	Protein MUK1
g190.t1	0.29041	0.021235	1419.44	1720.22	1542.05	2035.44	1752.08	1928.11	Importin subunit beta-2
g1444.t1	0.290109	0.00593614	1557.79	1701.42	1742.01	1987.82	2083.32	2037.37	Ino eighty subunit 5
g626.t1	0.28981	0.0378251	1861.44	2543.9	2251.5	2671.13	2815.54	2640.75	H/ACA ribonucleoprotein complex subunit NHP2
g2900.t1	0.289681	0.00753366	2528.63	2455.78	2566.69	3281.97	2808.06	3137.77	Phosphatidylinositol-3-phosphatase SAC1
g2371.t1	0.289396	0.0196771	1102.01	1126.84	999.79	1432.89	1199.19	1313.12	Transcription factor SKN7
g5282.t1	0.289351	0.0188662	1627.26	1769.57	2035.73	2278.75	2206.6	2145.67	TDA6p protein
g1144.t1	0.289344	0.0416126	1754.23	1903.52	2086.57	1991.96	2629.99	2395.15	U6 snRNA-associated Sm-like protein LSm6
g94.t1	0.288895	0.00791806	1606.3	1844.77	1720.54	2154.51	2032.27	2122.46	Mediator of RNA polymerase II transcription subunit 19
g2973.t1	0.28871	0.00601368	1859.04	2038.65	1789.45	2316.02	2331.13	2297.48	RNA polymerase I-specific transcription initiation factor RRN3
g326.t1	0.288591	0.00618826	1634.45	1833.02	1764.6	2075.82	2192.91	2115.7	Ribonuclease P
g3150.t1	0.288256	0.00411675	3289.86	3005.68	3017.44	3878.32	3644.88	3855.25	Fe-S cluster assembly protein DRE2
g1962.t1	0.288245	0.0254489	4939.88	6295.72	5011.38	6647.81	6815.32	6370.29	hypothetical
g4076.t1	0.288187	0.0209014	500.696	529.931	519.665	659.501	633.838	597.578	AB hydrolase-1 domain-containing protein
g5012.t1	0.288175	0.0172546	1183.46	1159.74	1141	1501.22	1256.47	1494.91	Protein PET20, mitochondrial
g901.t1	0.288175	0.0118869	1707.52	1582.74	1535.27	2005.42	1808.12	2081.85	Membrane protein TMS1
g4894.t1	0.288014	0.192385	88.64	105.751	100.544	116.991	115.809	123.77	Protein VEL1
g2875.t1	0.28779	0.187478	128.169	131.601	122.008	125.274	155.658	184.688	Probable transcription factor HMS2
g1972.t1	0.287604	0.0149289	1014.57	1015.21	1141	1209.26	1358.58	1300.55	LisH domain-containing protein
g4495.t1	0.287473	0.041572	467.157	459.43	402.175	578.746	494.369	550.197	Target of rapamycin complex 2 subunit AVO1
g4283.t1	0.287423	0.081903	931.318	1352.44	1161.34	1557.13	1352.35	1285.08	U3 small nucleolar ribonucleoprotein protein IMP4
g922.t1	0.287375	0.0162737	775.001	824.859	891.338	988.733	1060.96	986.293	F-box domain-containing protein
g4873.t1	0.286563	0.00316873	3345.56	3443.96	3124.77	3963.22	4084.46	4046.7	Probable proteasome subunit alpha type-7
g4992.t1	0.286507	0.017899	1014.57	969.386	1089.04	1339.71	1145.64	1259.94	Target of rapamycin complex 1 subunit TCO89
g2704.t1	0.28627	0.0190257	2807.13	2765.98	2371.25	3211.57	2993.61	3484.9	hypothetical
g319.t1	0.28605	0.00310188	2817.91	2876.43	3058.11	3630.88	3489.22	3546.79	Very-long-chain 3-oxoacyl-CoA reductase
g3903.t1	0.286048	0.0209467	864.24	753.183	781.757	1015.65	909.041	1005.63	DNA mismatch repair protein MLH1
g4877.t1	0.28598	0.0136907	885.801	902.41	932.007	1107.8	1180.51	1028.84	DNA damage checkpoint control protein RAD17
g855.t1	0.285789	0.0342498	1344.57	1300.74	1066.44	1402.86	1520.46	1607.08	Ubiquitin-conjugating enzyme E2-16 kDa
g3800.t1	0.284975	0.0157704	1152.92	1086.89	1141	1504.32	1275.15	1340.2	V-type proton ATPase subunit a, Golgi isoform
g170.t1	0.284865	0.0594072	307.844	289.053	349.079	411.023	368.597	371.31	Protein HIR1
g1519.t1	0.284832	0.024512	1253.54	1185.59	1095.81	1522.96	1278.88	1506.51	Phospholipid-transporting ATPase DNF1
g781.t1	0.284723	0.0140016	2389.09	2864.68	2462.76	3245.74	3101.95	3044.94	ATP-dependent RNA helicase DBP10
g3660.t1	0.284096	0.0584117	2296.25	3013.91	2627.7	3694.03	3048.4	2914.4	Orotate phosphoribosyltransferase 1
g359.t1	0.283824	0.0142109	1051.7	1011.69	1116.15	1206.15	1292.58	1371.14	Lipid droplet hydrolase 1
g96.t1	0.283132	0.051497	740.862	838.959	856.317	1112.97	848.023	994.996	Vesicle-associated membrane protein-associated protein SCS22
g3623.t1	0.28278	0.021801	814.529	865.985	809.999	1108.83	975.04	943.747	Regulatory protein LEU3
g1261.t1	0.282394	0.0282017	539.027	536.981	500.46	590.134	667.46	662.364	Protein SLF1
g936.t1	0.282205	0.0826504	335.993	417.13	442.845	529.05	463.237	453.501	Ethanolamine kinase
g2977.t1	0.282129	0.103595	442.601	568.706	512.887	708.161	506.821	629.487	Mitochondrial oxaloacetate transport protein
g2868.t1	0.28176	0.00399769	4639.22	4857.5	5207.94	6024.54	5934.92	5910.02	Homoserine dehydrogenase
g700.t1	0.281285	0.0240591	12648.6	10658.5	9942.54	14169.4	13106.4	13142.8	Cell division control protein 48
g612.t1	0.281273	0.010912	1403.87	1287.81	1285.61	1538.49	1699.78	1603.21	SHS1-like protein
g270.t1	0.281004	0.0535461	350.367	383.054	375.062	497.99	422.144	422.559	Inner kinetochore subunit IML3
g2724.t1	0.280474	0.0535461	1632.65	2212.55	1930.67	2508.59	2358.53	2138.9	ATP-dependent RNA helicase HCA4
g3638.t1	0.28031	0.0352765	910.955	883.61	876.652	932.826	1135.68	1177.75	Cytochrome c oxidase assembly protein COX14
g1807.t1	0.280212	0.018215	3826.49	4340.5	4111	5520.34	4685.92	4696.5	Choline transport protein
g2203.t1	0.27973	0.0626516	2683.16	3060.91	2846.86	4192.02	3145.53	3086.52	Mitogen-activated protein kinase SLT2/MPK1
g774.t1	0.279681	0.0130634	895.982	844.834	819.037	1057.06	1048.51	1007.57	Pre-mRNA-splicing factor PRP11
g4129.t1	0.279645	0.0898268	243.76	309.028	294.853	357.186	315.051	348.103	Protein LTO1
g2675.t1	0.279296	0.0643222	890.592	1175.01	1086.78	1391.47	1131.94	1290.88	Ornithine carbamoyltransferase
g604.t1	0.279026	0.0160125	1145.73	1340.69	1319.5	1531.24	1532.92	1544.23	Phosphorelay intermediate protein YPD1
g2603.t1	0.278765	0.0394986	5220.77	5401.54	5247.48	7567.18	5678.39	6003.82	hypothetical
g3066.t1	0.27825	0.0190348	785.781	766.109	806.61	1026.01	897.834	935.045	Protein farnesyltransferase/geranylgeranyltransferase type-1 subunit alpha
g1971.t1	0.278159	0.0176388	2686.75	2560.35	2202.93	2968.27	2972.44	3100.05	Transcription elongation factor SPT6
g2848.t1	0.278002	0.0413357	835.491	911.81	1044.98	1092.27	1224.09	1064.62	Protein ILM1
g4534.t1	0.277868	0.011206	1942.29	1715.52	1696.82	2149.33	2151.81	2199.82	hypothetical
g230.t1	0.27696	0.0215526	1004.39	1182.06	1130.84	1408.04	1303.79	1298.62	hypothetical
g5007.t1	0.276836	0.0257453	655.816	568.706	597.614	738.185	739.685	736.819	DNA mismatch repair protein MLH3
g349.t1	0.276802	0.0527858	331.202	298.453	341.171	380.999	394.748	402.253	Altered inheritance of mitochondria protein 4
g1020.t1	0.276721	0.0399821	477.338	558.131	543.389	673.995	626.367	605.313	hypothetical
g4909.t1	0.275982	0.0255667	517.466	531.106	545.648	654.324	664.97	610.148	Homocysteine S-methyltransferase 2
g281.t1	0.275976	0.0394986	734.873	696.783	596.485	778.563	829.344	853.82	U1 small nuclear ribonucleoprotein A
g325.t1	0.275953	0.0255046	837.887	775.509	752.384	999.087	992.473	879.928	Ubiquitin-conjugating enzyme suppressor 1
g1641.t1	0.275784	0.00641114	1966.85	1855.35	1996.19	2261.15	2373.47	2411.58	26S proteasome regulatory subunit RPN12
g3788.t1	0.275753	0.0203921	688.157	726.158	668.786	841.718	798.213	878.961	Zinc finger protein MSN2
g2909.t1	0.275429	0.01325	5417.22	5804.56	5436.15	6148.78	6675.85	7333.38	Protein MNN4
g3848.t1	0.275394	0.0347413	587.539	614.532	580.669	795.128	679.913	680.736	Myosin-5
g4434.t1	0.275278	0.163797	201.237	231.478	312.929	297.138	303.844	294.921	DNA replication complex GINS protein PSF3
g5115.t1	0.275266	0.0686146	315.63	337.229	327.615	348.904	430.86	406.121	Elongin-C
g1103.t1	0.275152	0.0227754	667.195	643.907	657.489	799.269	740.931	841.25	Ribosome quality control complex subunit 1
g5195.t1	0.274833	0.111782	376.121	373.654	507.238	560.11	478.18	477.675	Inner kinetochore subunit MCM16
g1522.t1	0.274148	0.00793949	4128.94	4230.05	3722.38	4969.55	4719.54	4921.8	DNA damage-responsive transcriptional repressor RPH1
g4160.t1	0.273781	0.107007	321.02	394.804	428.159	426.553	516.784	434.162	RNA polymerase II subunit A C-terminal domain phosphatase SSU72
g4630.t1	0.273719	0.0535461	409.66	454.73	460.92	576.675	537.953	483.477	Metal homeostasis factor ATX2
g3682.t1	0.273554	0.0732205	451.585	556.956	536.61	691.596	557.877	609.181	tRNA-dihydrouridine(16/17) synthase [NAD(P)(+)]
g3263.t1	0.273442	0.0408415	368.934	399.504	377.322	472.107	459.502	450.601	Integral membrane protein SED5
g4039.t1	0.273323	0.0245409	2448.38	2837.66	2305.73	3225.03	2978.67	2967.58	Importin subunit beta-3
g1479.t1	0.272547	0.0711507	1094.82	1393.57	1265.27	1725.88	1464.43	1336.33	U3 small nucleolar ribonucleoprotein protein LCP5
g1169.t1	0.272476	0.0366528	1067.87	925.91	863.095	1155.42	1098.32	1204.82	DNA-directed RNA polymerase II subunit RPB7
g4611.t1	0.272108	0.016665	906.763	1017.56	933.137	1156.46	1173.04	1116.83	Protein SGT1
g4133.t1	0.272085	0.00553961	4812.91	5226.46	4702.97	6062.85	5861.45	5874.25	Zinc finger protein GIS2
g613.t1	0.272028	0.0652581	301.256	350.154	325.355	412.059	393.503	369.376	Protein WHI4
g5237.t1	0.271648	0.021449	797.161	869.51	828.075	1065.35	947.644	993.062	Pre-rRNA-processing protein FHL1
g1347.t1	0.271315	0.00458671	4708.7	4695.35	4386.65	5429.23	5477.91	5738.87	Dolichyl-diphosphooligosaccharide--protein glycosyltransferase subunit WBP1
g1937.t1	0.271253	0.24357	110.8	183.302	171.715	186.358	181.808	185.655	Prefoldin subunit 3
g1748.t1	0.271099	0.0198225	1006.78	1129.19	1127.45	1350.06	1342.39	1239.64	Probable E3 ubiquitin-protein ligase HUL5
g1319.t1	0.270947	0.0189892	1651.82	1952.87	1809.79	2257	2194.15	2074.12	Mannan polymerase II complex ANP1 subunit
g442.t1	0.270825	0.140585	565.978	522.881	419.121	731.973	524.255	566.635	P-type cation-transporting ATPase
g4385.t1	0.27049	0.0330588	3951.66	3660.17	3803.72	3958.04	4751.92	5062.97	Actin-related protein 2/3 complex subunit 2
g56.t1	0.27025	0.0549501	454.579	529.931	550.167	639.83	570.33	631.421	Sporulation-specific protein SPO7
g4314.t1	0.270239	0.0141364	1221.79	1218.49	1107.11	1413.22	1478.13	1391.45	Transcription factor TFIIIB component B``
g1514.t1	0.270186	0.00893571	1258.93	1320.71	1238.16	1517.78	1556.58	1528.75	Protein SPT2
g2959.t1	0.270062	0.0230826	2308.23	2728.38	2246.99	2934.11	2999.84	2844.78	Protein LTV1
g2066.t1	0.269802	0.13199	201.836	223.252	228.201	302.314	247.807	234.003	Azole resistance protein 1
g3026.t1	0.269741	0.0249973	4917.72	4335.8	3916.69	5175.58	5253.76	5458.46	Manganese resistance protein MNR2
g1520.t1	0.269688	0.00822693	2390.88	2274.83	2164.52	2708.4	2839.2	2693.93	Protein BCK2
g2689.t1	0.269484	0.0306712	783.386	662.707	736.568	882.095	850.514	904.102	Amino-acid acetyltransferase, mitochondrial
g14.t1	0.268971	0.0302621	504.289	489.98	495.941	620.158	575.311	600.479	Oleate-activated transcription factor 1
g1201.t1	0.268849	0.021796	809.738	846.009	840.501	1051.89	927.72	1023.04	hypothetical
g4561.t1	0.268841	0.0368044	703.729	790.784	768.2	968.027	930.21	823.845	DNA topoisomerase 1
g3995.t1	0.268501	0.0953551	2111.79	2142.05	2794.89	2411.27	2992.36	3082.65	Coupling of ubiquitin conjugation to ER degradation protein 1
g3886.t1	0.268133	0.0205703	1561.98	1731.97	1803.01	2160.72	1927.66	2040.27	Dolichyl-diphosphooligosaccharide--protein glycosyltransferase subunit SWP1
g4140.t1	0.268075	0.0628244	2154.31	2851.76	2361.09	3263.34	2827.99	2771.29	DNA-directed RNA polymerase I subunit RPA49
g3805.t1	0.26807	0.0078643	2513.06	2560.35	2644.64	2950.67	3260.09	3082.65	mRNA 3`-end-processing protein RNA14
g3692.t1	0.268065	0.0186649	1014.57	1068.09	1138.74	1354.2	1250.24	1268.64	FACT complex subunit POB3
g2288.t1	0.267908	0.01859	904.966	918.86	906.024	1028.08	1098.32	1159.38	Histone-lysine N-methyltransferase, H3 lysine-4 specific
g4401.t1	0.267821	0.0327193	1003.19	888.31	872.133	1091.23	1047.26	1194.19	Poly(A) ribonuclease POP2
g3313.t1	0.267731	0.0370857	1337.98	1474.64	1298.03	1850.12	1545.37	1550.03	Transmembrane 9 superfamily member 1
g61.t1	0.267686	0.0494133	364.143	354.854	356.987	452.436	428.37	415.79	Vacuolar protein sorting-associated protein 8
g5146.t1	0.26666	0.0272461	1203.83	1375.94	1467.49	1638.92	1626.31	1594.51	Ribosome quality control complex subunit 2
g1624.t1	0.266622	0.00471497	11587.9	11424.7	10635.1	13818.5	13123.8	13538.3	Cytochrome b-c1 complex subunit 6, mitochondrial
g3048.t1	0.266565	0.0151908	1042.12	1052.81	1147.78	1293.12	1323.71	1281.21	NifU-like protein, mitochondrial
g3825.t1	0.266556	0.0282226	5523.83	5915.02	5579.62	7660.35	6083.1	6723.23	Alcohol dehydrogenase 3, mitochondrial
g1786.t1	0.266446	0.024726	615.089	659.182	606.652	764.068	755.874	740.687	Large subunit GTPase 1
g800.t1	0.26631	0.00426881	4318.2	4079.65	4132.46	4964.37	4961.12	5149.03	AAA domain-containing protein
g4806.t1	0.266121	0.0152444	940.302	967.036	999.79	1126.43	1205.41	1162.28	Phosducin-like protein 2
g2516.t1	0.265979	0.0675031	983.424	724.983	867.614	997.016	1068.43	1042.38	Probable 26S proteasome regulatory subunit p27
g1328.t1	0.265045	0.024512	14410	12951	11502.7	15764.9	15134.9	15810.7	Cytochrome b-c1 complex subunit Rieske, mitochondrial
g3009.t1	0.264732	0.0240046	2840.67	3131.41	2555.4	3468.33	3489.22	3287.64	Ribosomal RNA-processing protein 14
g3517.t1	0.264656	0.234539	113.196	86.951	106.192	121.133	125.771	124.737	hypothetical
g3779.t1	0.264529	0.0229375	1087.04	1184.41	1196.36	1287.94	1455.71	1417.55	Type 2A phosphatase-associated protein 42
g2706.t1	0.26448	0.0125021	1255.33	1301.91	1344.35	1540.56	1519.22	1621.58	Carboxypeptidase Y-deficient protein 8
g5152.t1	0.263746	0.0262719	878.015	897.71	856.317	966.992	1118.24	1076.22	NEDD8-activating enzyme E1 regulatory subunit
g211.t1	0.263649	0.0125021	1523.05	1664.99	1516.07	1833.56	1896.53	1913.6	Very long-chain fatty acid transport protein
g4680.t1	0.263537	0.0111201	1358.95	1333.64	1342.09	1656.52	1540.39	1645.76	Protein SIA1
g5095.t1	0.262566	0.0925303	316.229	311.378	373.933	367.54	398.484	432.228	Geranylgeranyl pyrophosphate synthase
g3447.t1	0.262478	0.0500786	1051.1	1225.54	1103.72	1432.89	1184.24	1429.16	Methionine aminopeptidase 1
g2090.t1	0.262257	0.0960519	1692.54	1822.45	2422.09	2494.09	2341.09	2278.14	Proteasome subunit alpha type-5
g178.t1	0.262142	0.0885274	901.373	1239.64	1141	1403.9	1312.51	1209.66	Dehydrodolichyl diphosphate synthase complex subunit RER2
g5255.t1	0.261991	0.0527858	1257.13	1102.16	1040.46	1509.5	1305.03	1269.61	Copper transporter
g5154.t1	0.261976	0.0649486	750.445	902.41	967.028	1092.27	1072.17	968.888	Histone acetyltransferase type B catalytic subunit
g154.t1	0.261936	0.0706468	985.82	1230.24	1040.46	1466.02	1219.11	1212.56	Multisite-specific tRNA:(cytosine-C(5))-methyltransferase
g3433.t1	0.261907	0.031318	1494.9	1778.97	1558.99	2014.74	1800.65	1970.65	hypothetical
g121.t1	0.261895	0.0269978	1018.76	1093.94	1015.61	1145.07	1283.86	1319.89	Chitin synthase regulator SKT5
g267.t1	0.261638	0.0677325	406.067	457.08	407.824	558.039	484.407	477.675	Carrier protein YMC2, mitochondrial
g2246.t1	0.261085	0.0201691	1115.19	1150.34	1242.68	1421.5	1333.68	1442.7	Protein phosphatase methylesterase 1
g436.t1	0.260426	0.0296926	637.848	703.833	708.326	829.294	810.665	809.341	AP-3 complex subunit mu
g3123.t1	0.260367	0.152242	1181.67	1431.17	1443.76	2043.73	1390.96	1417.55	Sedoheptulose 1,7-bisphosphatase
g1019.t1	0.259511	0.00841977	2977.82	2847.06	2853.64	3618.45	3332.32	3440.42	Coatomer subunit beta
g384.t1	0.259204	0.0138514	2756.22	2881.13	2626.57	3340.99	3098.21	3448.16	Actin-related protein 2/3 complex subunit 1
g2473.t1	0.259203	0.0114267	2492.1	2615.58	2670.63	2991.05	3278.77	3037.2	Actin-related protein 2/3 complex subunit 5
g1393.t1	0.259088	0.057979	5156.69	5255.83	5102.88	7184.11	5264.97	6115.02	Adenosylhomocysteinase
g242.t1	0.258907	0.0334329	800.754	841.309	868.744	952.497	961.342	1084.92	Protein SLM4
g1933.t1	0.258651	0.0140324	1111.59	1172.66	1145.52	1343.85	1357.34	1398.22	Nonsense-mediated mRNA decay protein 3
g3790.t1	0.25863	0.0131907	3723.48	3916.32	3873.76	4355.6	4949.91	4468.3	RNA polymerase II transcriptional coactivator SUB1
g765.t1	0.258539	0.0455218	1634.45	1380.64	1354.52	1656.52	1697.29	1881.69	Probable transporter MCH1
g1595.t1	0.258008	0.0265285	2681.96	2201.97	2480.83	2935.14	2882.78	2997.56	Ubiquitin carboxyl-terminal hydrolase RPN11
g3015.t1	0.25765	0.0244127	995.403	987.011	890.208	1176.13	1143.15	1118.77	hypothetical
g2356.t1	0.257607	0.0351019	559.39	572.231	552.426	648.112	704.818	661.397	Chromosome transmission fidelity protein 8
g1189.t1	0.257479	0.0347081	3483.91	4197.15	3955.1	4991.29	4577.58	4331.95	Eukaryotic translation initiation factor 3 subunit G
g2793.t1	0.257461	0.0495763	913.351	1032.84	1029.16	1303.47	1070.92	1173.88	AP-2 complex subunit sigma
g3228.t1	0.257345	0.042507	2565.17	2284.23	2026.69	2887.52	2677.31	2662.99	Bile pigment transporter 1
g4348.t1	0.257244	0.0298411	1919.53	2192.57	2092.22	2653.53	2485.54	2270.41	Protein HRB1
g4130.t1	0.257216	0.019097	2215.4	2301.85	2440.17	2828.5	2912.67	2572.1	Protein transport protein DSL1
g1550.t1	0.256784	0.0441714	838.486	818.984	898.116	910.049	1075.91	1067.52	Protein FMP32, mitochondrial
g4830.t1	0.256759	0.0381717	897.779	999.936	1082.26	1212.36	1141.9	1197.09	CTP-dependent diacylglycerol kinase 1
g3259.t1	0.256653	0.0473786	832.497	1015.21	1005.44	1158.53	1128.21	1112	Ribosome maturation protein SDO1
g3904.t1	0.256614	0.043858	846.272	709.708	744.476	918.331	950.135	889.598	Centromere DNA-binding protein complex CBF3 subunit B
g5229.t1	0.256364	0.022355	2027.34	2046.87	1784.94	2226.98	2395.88	2379.67	Nucleus-vacuole junction protein 2
g3955.t1	0.256215	0.0811439	913.351	801.359	709.455	987.698	871.683	1041.41	Silent chromatin protein ESC1
g4788.t1	0.255714	0.0312254	812.733	854.235	756.903	1009.44	946.399	937.946	Translation initiation factor eIF-2B subunit gamma
g93.t1	0.255544	0.039115	1299.05	1270.19	1173.76	1637.88	1359.83	1471.7	MIOREX complex component 3
g2405.t1	0.255534	0.0218059	2002.78	1898.82	1736.36	2303.59	2146.83	2284.91	T-complex protein 1 subunit beta
g4123.t1	0.255418	0.06058	1287.68	1276.06	1030.29	1437.03	1334.92	1521.02	Phosphatidylinositol 4-kinase PIK1
g5231.t1	0.255334	0.0372587	759.429	746.133	686.861	895.554	814.401	907.97	Arf guanine nucleotide exchange factor SYT1
g422.t1	0.255253	0.0196137	1945.89	1781.32	1703.6	2224.91	2163.02	2102.16	UBX domain-containing protein 7
g3429.t1	0.25519	0.0502556	1139.74	1417.07	1403.09	1617.17	1529.18	1568.4	Ribosome assembly protein 3
g2718.t1	0.255179	0.074602	932.516	984.661	746.736	1120.22	1033.57	1027.87	hypothetical
g633.t1	0.254842	0.0568559	760.627	897.71	767.07	1046.71	940.172	902.168	tRNA (guanine-N(7)-)-methyltransferase
g2709.t1	0.254693	0.087089	1555.99	1892.95	1405.35	2123.45	1860.42	1804.34	ATP-dependent RNA helicase DOB1
g1844.t1	0.254312	0.135143	842.678	1164.44	1116.15	1152.31	1428.31	1138.11	rRNA-processing protein CGR1
g1244.t1	0.254299	0.0306972	2832.89	2648.48	2367.86	2948.6	3278.77	3143.57	37S ribosomal protein RSM28, mitochondrial
g1218.t1	0.254121	0.0444784	530.642	518.181	485.774	627.406	587.763	616.917	Protein SPP41
g5163.t1	0.253873	0.201841	2114.18	2807.11	1940.83	3381.36	2214.08	2581.77	DNA-directed RNA polymerase subunit beta
g1862.t1	0.253528	0.0105928	2628.05	2466.35	2441.29	2974.48	2938.82	3074.91	3-isopropylmalate dehydratase
g1258.t1	0.253125	0.016272	4200.82	4168.95	4325.64	4668.27	5053.27	5407.21	Succinate dehydrogenase assembly factor 3, mitochondrial
g4254.t1	0.252917	0.0419766	699.537	793.134	689.121	866.565	831.835	896.366	hypothetical
g3989.t1	0.252891	0.0498891	777.396	959.986	889.079	1047.75	1055.98	1017.24	Non-SCF-type F-box protein ROY1
g4067.t1	0.252882	0.0350237	1173.28	1246.69	1387.28	1556.09	1539.14	1435.93	Histone deacetylase RPD3
g3798.t1	0.252766	0.0803345	497.102	547.556	630.376	649.147	706.063	635.289	Factor arrest protein 3
g1528.t1	0.25255	0.0492985	720.499	606.307	693.64	798.234	783.27	830.614	Trans-aconitate 3-methyltransferase
g2114.t1	0.252285	0.0219247	1369.13	1462.89	1329.66	1605.79	1606.39	1741.48	Protein PXR1
g3342.t1	0.252138	0.0309622	917.543	1028.14	1022.38	1221.68	1128.21	1176.78	Late secretory pathway protein AVL9
g1292.t1	0.252046	0.138336	547.412	521.706	710.585	613.947	764.591	738.753	hypothetical
g1978.t1	0.251989	0.185839	706.724	937.66	725.271	1164.74	803.194	848.019	Serine/threonine-protein phosphatase T
g65.t1	0.251912	0.0493163	658.81	702.658	685.732	887.272	799.458	748.422	COMPASS component SWD1
g2744.t1	0.251733	0.0241931	1821.31	1914.1	2136.27	2347.08	2336.11	2301.35	Proteasome subunit beta type-1
g4439.t1	0.251595	0.150417	240.166	240.878	264.351	330.268	307.58	249.474	tRNA wybutosine-synthesizing protein 4
g3428.t1	0.251583	0.0409699	2107.59	2310.08	2070.75	2853.35	2343.58	2522.78	Protein CCC1
g2007.t1	0.251562	0.0969004	622.276	756.708	787.405	958.709	801.948	809.341	Exosome complex component MTR3
g2712.t1	0.251426	0.0284043	986.419	889.485	885.69	1108.83	1090.85	1094.59	Cullin-8
g2994.t1	0.251075	0.123914	1420.04	2068.02	1946.48	2280.82	2129.4	2046.07	U3 small nucleolar RNA-associated protein 11
g1732.t1	0.250491	0.0225147	1414.65	1460.54	1566.9	1756.94	1840.5	1684.43	hypothetical
g1852.t1	0.250223	0.0118869	2257.32	2307.73	2137.4	2710.48	2653.65	2608.84	Golgi to ER traffic protein 1
g249.t1	0.249788	0.0845271	1358.35	1686.14	1546.57	2074.79	1706.01	1669.93	C-1-tetrahydrofolate synthase, mitochondrial
g3118.t1	0.249684	0.0680835	442.002	431.23	447.364	560.11	474.445	533.759	DASH complex subunit SPC34
g4677.t1	0.249583	0.124601	1664.39	2021.02	1720.54	2462	1737.14	2220.13	Elongation factor 2
g1875.t1	0.249524	0.223419	115.591	112.801	127.657	147.016	136.979	138.274	Pre-mRNA-splicing factor 18
g64.t1	0.249454	0.0129583	1669.79	1661.47	1673.09	1966.08	1927.66	2053.81	Protein ERP1
g3736.t1	0.249256	0.0996316	364.143	361.904	445.104	477.284	437.087	472.841	Uracil-DNA glycosylase
g2400.t1	0.249075	0.050043	521.658	481.755	494.811	601.523	611.423	572.437	Osmosensing histidine protein kinase SLN1
g3159.t1	0.248942	0.0535461	1344.57	1661.47	1472.01	1899.82	1729.67	1683.47	Ribosome biogenesis protein RPF2
g228.t1	0.248664	0.0301774	987.018	1099.81	993.012	1259.99	1175.53	1218.36	tRNA (cytidine(32)/guanosine(34)-2`-O)-methyltransferase
g1063.t1	0.248424	0.0597232	1061.28	1169.14	1096.94	1487.76	1191.72	1267.68	ATP-dependent helicase HRQ1
g4174.t1	0.247831	0.0389376	987.018	1079.84	1092.43	1331.43	1252.73	1162.28	hypothetical
g1074.t1	0.247635	0.0677748	393.49	437.105	416.862	467.966	505.576	503.783	Chromatin structure-remodeling complex protein RSC3
g789.t1	0.247608	0.0351074	4619.46	4347.55	5282.51	5579.36	5430.59	5904.22	Phosphoglycerate mutase 2
g1820.t1	0.247599	0.0575579	451.585	426.53	478.995	543.545	532.972	534.726	YBP2p Central kinetochore associated protein
g440.t1	0.247551	0.042618	653.42	606.307	620.209	765.104	706.063	762.927	VBA2-like protein
g1987.t1	0.247423	0.132417	424.034	487.63	523.054	656.395	537.953	502.816	hypothetical
g3110.t1	0.246642	0.133831	633.656	770.809	789.665	1018.76	804.439	772.596	Translation initiation factor eIF-2B subunit alpha
g1072.t1	0.246449	0.0491234	740.862	833.084	809.999	1011.51	887.871	921.507	Glutamate 5-kinase
g289.t1	0.246256	0.0407461	13989.5	15444.4	14282.9	19375	16706.4	15768.1	V-type proton ATPase subunit B
g1467.t1	0.246231	0.128095	1016.36	808.409	753.514	1001.16	925.229	1139.07	Protein BOI2
g1272.t1	0.246101	0.207663	146.735	163.327	195.439	212.241	191.77	190.49	Protein HLR1
g4100.t1	0.245909	0.0351206	876.817	955.286	912.802	1126.43	1016.13	1106.2	GTPase-activating protein GYP3
g3211.t1	0.245567	0.196799	870.828	1176.19	1043.85	1527.1	1090.85	1039.48	Ribosome biogenesis ATPase RIX7
g2540.t1	0.245366	0.0783237	433.018	442.98	412.343	507.308	465.728	552.131	Mitochondrial RNA-splicing protein MRS1
g4217.t1	0.245213	0.135773	345.576	388.929	419.121	521.803	432.106	408.055	Ingression protein 1
g2969.t1	0.245187	0.0738605	885.801	797.834	804.351	1104.69	877.909	968.888	Myosin-3
g1758.t1	0.244605	0.0591857	720.499	649.782	666.527	870.707	740.931	804.506	mRNA-capping enzyme subunit alpha
g2460.t1	0.244547	0.0411027	4473.92	3696.59	3791.29	4704.51	4548.94	4927.6	26S proteasome regulatory subunit RPN2
g1445.t1	0.243832	0.0877161	894.185	736.733	721.882	864.495	931.456	998.864	Target of rapamycin complex 2 subunit TSC11
g1287.t1	0.243672	0.0643778	2553.79	3321.76	3099.91	3637.09	3562.69	3416.25	Sporulation protein RMD6
g2510.t1	0.243384	0.0566937	1052.9	1118.61	1309.33	1345.92	1390.96	1376.94	Alpha-1,3-mannosyltransferase MNT3
g4925.t1	0.243254	0.193048	239.567	341.929	335.523	383.069	349.918	343.269	Transcriptional coactivator HFI1/ADA1
g2333.t1	0.243246	0.0635627	514.471	525.231	570.502	651.218	662.479	590.809	Anaphase-promoting complex subunit CDC23
g3457.t1	0.243089	0.00820667	18197.5	17854.3	16928.6	21393.9	20771	20542.9	hypothetical
g3818.t1	0.243035	0.038653	822.914	803.709	784.016	910.049	931.456	1012.4	Transcriptional regulatory protein RCO1
g948.t1	0.242629	0.129225	934.912	1169.14	1076.61	1478.44	1146.89	1130.37	Assembly chaperone of RPL4
g2957.t1	0.242589	0.0303999	2746.64	2855.28	3199.33	3633.98	3368.43	3403.68	RPT1-like protein
g4546.t1	0.242524	0.0912484	887.597	1017.56	850.669	1233.07	1021.11	1002.73	Exosome complex exonuclease DIS3
g4527.t1	0.242478	0.0422908	1300.25	1155.04	1137.61	1336.6	1468.16	1454.3	Peroxisomal membrane protein PEX15
g3624.t1	0.242197	0.112292	291.673	313.728	297.113	375.822	321.277	366.476	Protein SST2
g4413.t1	0.242087	0.363613	73.0681	66.9757	62.1338	74.5433	83.4325	83.1581	AB hydrolase-1 domain-containing protein
g4124.t1	0.242003	0.0189905	1227.78	1216.14	1221.21	1416.32	1461.94	1457.2	Vacuolar protein sorting-associated protein IST1
g1350.t1	0.241908	0.0357601	4948.86	5253.48	4873.55	5444.76	6560.04	5824.93	Nucleolar protein 16
g2866.t1	0.241835	0.197512	2784.37	3647.24	2461.63	4169.25	2976.18	3365.97	Sulfite reductase [NADPH] subunit beta
g3200.t1	0.241828	0.0195401	2774.19	2820.03	2643.51	3432.1	3083.27	3224.79	ATP-dependent bile acid permease
g3751.t1	0.241668	0.0812304	918.741	808.409	724.142	931.791	945.154	1028.84	tRNA wybutosine-synthesizing protein 2
g4934.t1	0.241642	0.119634	412.056	451.205	533.221	579.781	505.576	557.933	AAA domain-containing protein
g5242.t1	0.241547	0.0643427	1986.01	2265.43	2066.23	2797.44	2232.75	2431.89	DNA-directed RNA polymerases I and III subunit RPAC1
g5176.t1	0.241394	0.018827	1313.43	1288.99	1277.7	1528.14	1557.82	1503.61	Cyclin CCL1
g4770.t1	0.241386	0.0566937	773.803	858.935	849.539	1062.24	953.87	912.805	Folylpolyglutamate synthase
g887.t1	0.241029	0.04514	852.261	813.109	811.129	1043.61	906.55	977.591	hypothetical
g5305.t1	0.24091	0.174855	292.871	292.578	262.092	282.643	328.749	390.649	Small nuclear ribonucleoprotein F
g351.t1	0.240901	0.0381456	12450.9	10640.9	11685.7	13603.1	12736.5	14762.5	Glucose-6-phosphate isomerase
g1666.t1	0.2409	0.0560974	941.5	1106.86	1121.8	1304.51	1207.9	1224.16	Importin subunit beta-5
g3326.t1	0.240865	0.0985999	641.442	743.783	620.209	886.236	730.969	748.422	Serine/threonine-protein kinase KIN2
g292.t1	0.240709	0.0693816	483.926	524.056	519.665	641.9	559.122	598.545	SWI5-dependent HO expression protein 3
g4675.t1	0.240611	0.10045	808.54	896.535	1092.43	1077.77	1109.53	1110.06	hypothetical
g3119.t1	0.240588	0.0535359	941.5	974.086	973.807	1216.5	1012.4	1179.68	tRNA N6-adenosine threonylcarbamoyltransferase
g1354.t1	0.240123	0.18402	2065.67	3106.73	2694.35	3588.43	2923.87	2769.36	Nuclear GTP-binding protein NUG1
g383.t1	0.240048	0.103998	339.587	316.079	344.56	361.328	410.936	410.956	DASH complex subunit DAD3
g4252.t1	0.240014	0.0804786	2138.74	2796.53	2666.11	2982.77	3138.06	2846.71	Ribosome biogenesis protein 15
g4481.t1	0.239992	0.107803	882.806	1136.24	921.84	1277.59	1094.58	1093.63	tRNA (guanine(9)-N1)-methyltransferase
g2681.t1	0.239991	0.0164274	1497.3	1548.67	1535.27	1807.67	1795.67	1804.34	Actin-related protein 4
g2542.t1	0.239827	0.0711507	436.013	433.58	421.38	523.873	475.69	524.089	Transcriptional activator protein DAL81
g3369.t1	0.239769	0.243688	231.183	320.779	371.673	334.409	353.654	393.55	Ribonuclease MRP protein subunit RMP1
g2677.t1	0.239127	0.0408954	951.083	1037.54	951.212	1085.02	1192.96	1189.35	Exocyst complex component EXO70
g4302.t1	0.239006	0.191607	361.747	434.755	423.64	585.993	414.672	433.195	Tyrosine-protein phosphatase MSG5
g4661.t1	0.238964	0.0985196	782.787	928.26	815.648	1122.29	891.607	961.152	DNA-directed RNA polymerase III subunit RPC1
g3075.t1	0.238309	0.132649	1945.29	1555.72	1386.15	1868.76	1796.91	2107.96	Ubiquitin fusion degradation protein 4
g672.t1	0.23815	0.101984	434.815	419.48	404.435	528.015	521.765	438.997	G2/mitotic-specific cyclin-3
g4638.t1	0.238136	0.0365643	3573.75	3245.39	3040.04	3701.28	3860.31	4074.74	Vacuolar protein sorting-associated protein 21
g2580.t1	0.238021	0.0527858	680.372	626.282	623.598	729.903	763.345	788.068	Protein ECM25
g4325.t1	0.238004	0.0450185	1141.54	1098.64	982.844	1304.51	1221.6	1279.28	FKBP12-associated protein 1
g4526.t1	0.237961	0.114034	837.288	734.383	615.69	831.364	869.193	887.664	Serine/threonine-protein kinase PSK2
g3073.t1	0.237692	0.024512	1997.99	1813.05	1925.02	2181.43	2343.58	2245.27	Pre-mRNA-processing protein PRP40
g2166.t1	0.237652	0.154695	491.113	401.854	354.728	466.931	495.614	517.32	hypothetical
g3867.t1	0.237464	0.156099	1453.58	1836.55	1238.16	1944.34	1718.46	1672.83	Probable ATP-dependent RNA helicase DHR1
g379.t1	0.237404	0.0381717	875.02	951.761	948.953	1121.25	1049.76	1094.59	Glucosidase 2 subunit alpha
g3820.t1	0.237354	0.107572	706.724	780.209	755.773	787.881	1027.34	828.68	Vacuolar protein sorting-associated protein 20
g1163.t1	0.237326	0.0222651	1309.24	1264.31	1317.24	1522.96	1499.29	1564.53	Negative cofactor 2 complex subunit beta
g222.t1	0.237255	0.0763687	874.421	1053.99	1014.48	1245.49	1143.15	1072.35	Pre-mRNA-splicing factor 6
g36.t1	0.236783	0.0557173	1000.19	969.386	849.539	1141.96	1057.23	1126.5	MYO4p Type V myosin motor involved in actin-based transport of cargos
g1982.t1	0.236764	0.0913606	533.636	477.055	582.928	585.993	635.083	657.529	hypothetical
g2170.t1	0.236232	0.0278019	2225.58	1996.35	1992.8	2378.14	2460.64	2489.91	Class E vacuolar protein-sorting machinery protein HSE1
g797.t1	0.236013	0.227401	244.958	223.252	279.037	332.339	230.373	314.26	CYSTM domain-containing protein
g4651.t1	0.235731	0.0568559	1210.41	1146.81	1017.87	1298.29	1404.66	1279.28	Syntaxin VAM3
g5224.t1	0.235563	0.0729673	517.466	481.755	477.866	601.523	544.179	595.644	hypothetical
g4785.t1	0.235255	0.141296	924.131	775.509	770.46	821.011	982.511	1110.06	Cell division control protein 31
g885.t1	0.235193	0.0404617	1089.43	983.486	1100.33	1208.22	1288.85	1242.54	Pre-mRNA-splicing factor SLU7
g1870.t1	0.234713	0.0563367	667.794	763.759	742.217	862.424	859.23	829.647	Protein-lysine N-methyltransferase EFM5
g3672.t1	0.234492	0.142747	2695.13	3570.86	2648.03	3874.18	3495.45	3112.63	U3 small nucleolar RNA-associated protein 14
g2576.t1	0.234335	0.0442377	811.535	776.684	764.811	902.802	970.059	900.234	AP-1 accessory protein LAA1
g4305.t1	0.233706	0.107681	884.004	1149.16	1161.34	1250.67	1240.28	1254.14	hypothetical
g3794.t1	0.23364	0.021655	1391.89	1421.77	1448.28	1681.36	1676.12	1651.56	ISWI one complex protein 4
g5208.t1	0.233633	0.0522158	1611.09	1498.14	1457.32	1942.27	1640.01	1789.83	Repressor ROX1
g1635.t1	0.233531	0.0738605	512.674	551.081	543.389	661.571	642.555	583.073	Inner kinetochore subunit CNN1
g909.t1	0.233474	0.0217351	1987.81	1884.72	1870.79	2320.16	2195.4	2240.43	TMA64p protein
g3383.t1	0.233252	0.0574208	6127.54	7292.13	5942.25	8013.4	7320.89	7419.44	Protein UPS2, mitochondrial
g3162.t1	0.233169	0.0747403	1087.64	1014.04	886.819	1133.68	1138.17	1246.4	Elongation factor 1 alpha-like protein
g2816.t1	0.232957	0.0849224	824.112	841.309	968.158	1120.22	1028.59	942.78	Cop9 signalosome complex subunit 12
g1540.t1	0.232905	0.131181	407.864	403.029	509.497	510.414	546.67	492.18	hypothetical
g973.t1	0.232155	0.0937105	749.247	741.433	605.522	840.682	841.797	785.167	Protein ATC1/LIC4
g4687.t1	0.23213	0.113928	1221.79	1628.57	1362.43	1695.86	1511.75	1729.88	Pre-rRNA-processing protein PNO1
g1853.t1	0.232104	0.0851988	1613.49	1585.09	1525.1	2141.05	1709.74	1697.97	Casein kinase II subunit beta
g5245.t1	0.231812	0.0305147	5436.98	5709.39	4870.16	6332.04	6216.35	6261.03	CDP-diacylglycerol--inositol 3-phosphatidyltransferase
g1051.t1	0.231645	0.107455	664.8	614.532	680.083	662.607	840.552	800.638	Donuts protein 1
g5285.t1	0.231256	0.107572	524.054	620.407	638.284	750.609	667.46	666.231	Serine/threonine-protein kinase BUR1
g4838.t1	0.231075	0.114638	727.087	734.383	669.916	966.992	767.081	767.762	Protein LDB19
g3203.t1	0.231024	0.0704473	886.998	1029.31	1072.09	1154.39	1214.13	1131.34	Glycerol uptake/efflux facilitator protein
g1665.t1	0.230942	0.131181	606.705	755.533	803.221	906.943	799.458	824.812	ANK_REP_REGION domain-containing protein
g40.t1	0.230294	0.140053	1216.4	1373.59	1047.24	1624.42	1278.88	1361.47	Protein MAK16
g4044.t1	0.230065	0.0490331	1285.28	1442.92	1461.84	1725.88	1597.67	1582.9	Triacylglycerol lipase 3
g2524.t1	0.229926	0.0826504	997.798	844.834	854.058	1001.16	1033.57	1135.2	RNA-binding protein SGN1
g1021.t1	0.229761	0.0859229	424.034	407.73	398.786	499.026	474.445	471.874	56 kDa U1 small nuclear ribonucleoprotein component
g3152.t1	0.229665	0.0631153	981.029	884.785	1034.81	1069.49	1146.89	1186.45	Altered inheritance rate of mitochondria protein 29
g3293.t1	0.229628	0.0494133	2036.92	2313.6	2017.65	2571.74	2321.17	2567.26	Phenylalanine--tRNA ligase beta subunit
g2487.t1	0.229419	0.0949634	3992.39	4698.88	5342.38	5741.9	5440.55	5260.23	NADH-cytochrome b5 reductase 1
g4269.t1	0.229318	0.0864043	1927.32	1652.07	1507.03	1914.31	1956.31	2101.19	Stress response protein NST1
g3088.t1	0.229152	0.09287	537.23	606.307	623.598	635.688	717.271	712.645	OSH6-like protein
g2244.t1	0.229108	0.0526594	1177.47	1145.64	1015.61	1341.78	1271.41	1304.42	OSH3-like protein
g150.t1	0.229072	0.148798	1281.09	1822.45	1487.82	1692.75	1941.36	1739.55	hypothetical
g3965.t1	0.229061	0.189687	2193.84	2842.36	1908.07	3070.77	2556.52	2508.28	rRNA biogenesis protein RRP5
g4041.t1	0.228944	0.225798	262.326	329.004	232.719	321.985	282.674	356.806	hypothetical
g131.t1	0.228633	0.042507	4173.86	3639.02	3654.6	4264.5	4490.41	4690.69	Alpha-soluble NSF attachment protein
g2514.t1	0.228619	0.0527858	913.95	1049.29	971.547	1171.99	1150.62	1110.06	Long-chain-fatty-acid--CoA ligase 3
g4102.t1	0.228609	0.132551	436.612	461.78	525.313	589.099	584.028	492.18	Stretch-activated cation channel MID1
g4719.t1	0.228266	0.152781	289.278	343.104	371.673	384.105	397.238	387.749	Delta(3,5)-Delta(2,4)-dienoyl-CoA isomerase
g4474.t1	0.228263	0.0507357	842.678	815.459	892.468	1042.57	977.53	966.954	tRNA 2`-phosphotransferase
g395.t1	0.228244	0.143791	677.976	662.707	576.15	844.824	635.083	765.828	ISWI chromatin-remodeling complex ATPase ISW1
g4016.t1	0.228128	0.088289	674.382	744.958	777.238	934.897	798.213	832.548	RNA exonuclease NGL2
g3629.t1	0.227533	0.0673732	997.798	963.511	912.802	1051.89	1085.87	1229	GPI transamidase component GAB1
g4842.t1	0.227368	0.0746611	3254.52	3288.86	2846.86	3269.55	3973.63	3754.68	Synaptobrevin-like protein 2
g1010.t1	0.227345	0.0934454	487.52	521.706	453.012	539.403	597.726	575.338	Protein PCF11
g3828.t1	0.227311	0.122667	312.636	296.103	292.594	355.116	341.202	360.674	Macro domain-containing protein
g438.t1	0.227291	0.0297402	2129.75	2237.22	2261.67	2448.54	2605.09	2701.67	Metal homeostatis protein BSD2
g66.t1	0.227278	0.0598249	635.453	613.357	656.359	752.68	713.535	762.927	Replication factor A protein 1
g4235.t1	0.227027	0.0252978	2765.81	2836.48	3024.22	3478.69	3287.49	3325.36	Cholinephosphotransferase 1
g4836.t1	0.226807	0.0620904	1900.37	1895.3	2272.97	2319.12	2432	2346.8	Glucose N-acetyltransferase 1
g4774.t1	0.226782	0.0504027	3958.25	3407.54	3367.65	4019.12	4357.17	4195.61	Diacylglycerol O-acyltransferase 1
g2610.t1	0.226701	0.074602	620.48	696.783	674.435	796.163	803.194	727.15	J protein JJJ2
g1722.t1	0.226546	0.0949591	756.434	912.985	804.351	1041.53	905.305	939.879	ATP-dependent RNA helicase ROK1
g1714.t1	0.226541	0.0620904	1615.88	1474.64	1336.44	1784.9	1728.42	1674.76	Serine/threonine-protein kinase ATG1
g2901.t1	0.226526	0.0553805	788.776	836.609	869.874	1013.58	966.323	935.045	Multifunctional tryptophan biosynthesis protein
g1737.t1	0.226447	0.0353609	1129.56	1099.81	1138.74	1279.66	1363.56	1299.59	L-aminoadipate-semialdehyde dehydrogenase-phosphopantetheinyl transferase
g38.t1	0.226396	0.0916304	383.308	387.754	397.657	447.26	460.747	458.336	Single-strand annealing weakened protein 1
g2472.t1	0.225929	0.0237321	2386.69	2280.7	2314.77	2627.65	2818.03	2724.88	Ran-specific GTPase-activating protein 2
g5096.t1	0.22576	0.36239	83.2497	101.051	86.9874	114.921	112.074	88.9598	hypothetical
g3864.t1	0.22575	0.045357	2013.56	2271.3	1954.39	2495.13	2433.24	2364.2	Nuclear cap-binding protein complex subunit 1
g2647.t1	0.225744	0.204868	846.871	1301.91	1150.04	1375.94	1285.11	1186.45	Ribosome biogenesis protein ALB1
g2530.t1	0.225664	0.123979	498.899	475.88	509.497	653.289	514.293	566.635	DNA primase small subunit
g1913.t1	0.225455	0.0498134	806.743	829.559	821.296	992.875	910.286	966.954	Ubiquitin fusion degradation protein 1
g1826.t1	0.225384	0.121063	3283.27	4029.12	4118.91	3883.5	4722.03	4750.65	ER-derived vesicles protein ERV14
g2492.t1	0.22528	0.0358463	1349.96	1312.49	1438.12	1634.77	1586.46	1571.3	NOT3p Subunit of CCR4-NOT global transcriptional regulator
g1295.t1	0.225166	0.0755184	1273.3	1064.56	1204.27	1412.18	1446.99	1289.92	Vacuolar amino acid transporter 2
g3972.t1	0.225051	0.0726175	827.107	969.386	922.97	1078.81	998.7	1091.69	Transcription initiation factor TFIID subunit 9
g5042.t1	0.225014	0.0600243	2339.98	2707.23	2242.47	2824.36	2742.07	2948.24	NET1-associated nuclear protein 1
g2970.t1	0.224535	0.194923	509.081	553.431	595.355	774.422	532.972	623.685	Probable phosphoglycerate mutase PMU1
g149.t1	0.22416	0.0994289	1580.55	1579.22	1625.65	2079.96	1585.22	1920.37	hypothetical
g2721.t1	0.223906	0.0441756	2554.39	2451.08	2292.17	2646.29	2957.5	2925.04	Sorting nexin-4
g878.t1	0.223835	0.0419268	1201.43	1222.01	1131.97	1392.51	1329.94	1429.16	Protein PDC2
g2242.t1	0.223409	0.0383502	8732.83	9048.78	9881.54	11093.5	11118.9	10080.5	PHO85 cyclin-5
g2518.t1	0.223234	0.0628819	1536.83	1480.52	1339.83	1596.47	1679.86	1814.01	ER-retained PMA1-suppressing protein 1
g3347.t1	0.223125	0.155416	361.747	377.179	399.916	415.165	403.465	505.717	Protein SRN2
g3104.t1	0.223092	0.0646902	988.815	865.985	894.727	1079.84	1108.28	1029.81	Vacuolar protein sorting-associated protein 51
g4135.t1	0.222873	0.0590527	976.237	958.811	856.317	1091.23	1100.81	1070.42	Protein TEX1
g2999.t1	0.222569	0.0289977	5784.95	5356.88	5857.53	6312.36	6621.06	6904.05	Monoglyceride lipase
g4605.t1	0.222496	0.0468551	1282.28	1301.91	1157.95	1480.51	1438.28	1449.46	5`-3` exoribonuclease 2
g2688.t1	0.222381	0.119013	332.999	358.379	367.154	398.599	409.691	422.559	DNA replication complex GINS protein PSF2
g1383.t1	0.222239	0.128349	367.736	387.754	343.431	395.493	435.842	450.601	Zinc-regulated protein 8
g1372.t1	0.222164	0.0338251	1464.95	1441.74	1544.31	1717.6	1774.5	1699.91	Mediator of RNA polymerase II transcription subunit 17
g799.t1	0.222072	0.094035	550.406	580.456	608.912	632.582	663.724	728.116	Anaphase-promoting complex subunit 11
g3587.t1	0.221943	0.0700883	901.373	948.236	1067.57	1150.24	1118.24	1127.47	SRR1-like protein BER1
g2336.t1	0.221934	0.26892	350.966	447.68	442.845	603.593	412.182	425.46	ATP-dependent RNA helicase DBP8
g4790.t1	0.221853	0.0496467	1349.96	1529.87	1481.04	1629.6	1707.25	1741.48	GPN-loop GTPase 2
g3409.t1	0.221809	0.0795431	5193.82	6537.77	5520.87	6538.06	7041.95	6532.74	Nucleolar protein 56
g4211.t1	0.22161	0.143467	498.3	606.307	551.297	718.514	620.14	585.974	GPI mannosyltransferase 2 subunit PGA1
g2311.t1	0.221395	0.206645	473.745	652.132	647.322	769.245	636.329	651.727	DNA-directed RNA polymerases I, II, and III subunit RPABC4
g1806.t1	0.221204	0.100322	2902.96	3656.64	3180.12	4097.81	3763.18	3484.9	ATP-dependent RNA helicase DBP3
g3829.t1	0.221049	0.0930566	4947.07	5575.44	5663.22	7154.08	5881.37	5823	Vacuolar basic amino acid transporter 1
g1440.t1	0.220627	0.266731	1594.32	1310.14	1755.56	1425.64	1722.2	2282.01	Transcriptional regulatory protein DOT6
g5021.t1	0.220306	0.062163	2186.65	1937.6	2188.24	2420.59	2639.95	2300.38	Protein kinase domain-containing protein
g1275.t1	0.22017	0.163336	595.325	782.559	771.589	906.943	791.986	794.836	Pantothenate kinase CAB1
g4373.t1	0.220042	0.0809731	505.487	501.731	535.481	598.417	608.933	588.875	Transcription regulatory protein SNF12
g2147.t1	0.219131	0.0527858	1739.86	1917.62	1890	2302.56	2057.17	2090.55	hypothetical
g685.t1	0.218807	0.108117	1243.36	1096.29	993.012	1390.44	1251.49	1244.47	DNA-directed RNA polymerase II subunit RPB1
g5187.t1	0.218711	0.046477	4423.61	4889.23	4814.81	5797.81	5086.89	5546.45	V-type proton ATPase subunit H
g829.t1	0.218617	0.10729	825.909	962.336	947.823	1166.81	992.473	1016.27	RNA polymerase I termination factor
g4164.t1	0.218146	0.149008	386.303	368.954	441.715	501.096	460.747	429.328	DNA-dependent ATPase MGS1
g1866.t1	0.218115	0.108721	686.361	682.683	656.359	814.799	689.875	848.986	26S proteasome regulatory subunit RPN14
g1094.t1	0.218025	0.197832	415.65	467.655	573.891	600.487	579.047	509.585	Vacuolar segregation protein PEP7
g3245.t1	0.217926	0.0483102	2244.75	2475.75	2460.5	2610.05	2896.48	2839.94	Non-structural maintenance of chromosomes element 1
g4573.t1	0.217895	0.0553533	3289.86	3380.51	2866.06	3791.35	3724.58	3578.7	Protein SLG1
g4312.t1	0.217841	0.0527858	1261.32	1173.84	1276.57	1371.8	1508.01	1440.76	Conserved oligomeric Golgi complex subunit 6
g1162.t1	0.217798	0.0565602	2295.06	2449.9	2380.29	3020.04	2684.78	2577.9	Importin beta SMX1
g1785.t1	0.217739	0.0703531	1085.24	1193.81	1216.69	1432.89	1262.7	1361.47	Nucleoporin SEH1
g4789.t1	0.217582	0.144849	5197.42	5002.03	5956.94	5214.92	6980.94	6590.76	26S proteasome regulatory subunit RPN8
g1677.t1	0.217542	0.133473	1594.32	1491.09	1694.56	1550.91	1996.15	2012.23	Dolichyl-diphosphooligosaccharide--protein glycosyltransferase subunit OST5
g4151.t1	0.217485	0.105056	431.221	430.055	431.548	524.909	473.199	503.783	Mediator of RNA polymerase II transcription subunit 16
g767.t1	0.217408	0.140115	505.487	546.381	527.573	669.854	525.5	635.289	1-acyl-sn-glycerol-3-phosphate acyltransferase
g1814.t1	0.2171	0.0984105	948.088	828.384	777.238	962.85	994.964	1019.17	SAGA-associated factor 73
g5088.t1	0.217082	0.214303	205.429	222.077	259.832	273.325	250.298	269.78	hypothetical
g3739.t1	0.216981	0.168377	1266.71	1676.74	1458.45	1936.05	1522.95	1647.69	EamA domain-containing protein
g2417.t1	0.216971	0.194584	564.181	478.23	401.046	587.028	525.5	572.437	Cell morphogenesis protein PAG1
g1718.t1	0.216498	0.330351	122.778	129.251	124.268	171.864	143.205	121.836	DNA endonuclease SAE2
g4106.t1	0.216409	0.0362451	3201.22	2935.18	2907.86	3567.72	3394.58	3551.62	Coatomer subunit gamma
g1475.t1	0.216304	0.0730039	2015.96	1970.5	1669.71	2216.63	2204.11	2156.31	Protein kinase domain-containing protein
g4962.t1	0.21626	0.118537	535.433	467.655	542.259	560.11	625.121	614.016	hypothetical
g3065.t1	0.216158	0.0949591	1059.49	982.311	882.3	1134.71	1069.68	1197.09	Protein SPT23
g1930.t1	0.216024	0.277105	257.535	300.803	266.611	388.246	252.788	312.326	Arrestin-related trafficking adapter 5
g2309.t1	0.21569	0.121291	589.336	733.208	689.121	802.375	754.628	769.695	Chitin synthase export chaperone
g3854.t1	0.215026	0.127776	863.042	796.659	820.167	825.152	1048.51	1009.5	Mitochondrial inner membrane i-AAA protease supercomplex subunit MGR3
g3334.t1	0.214815	0.0710487	841.481	898.885	849.539	1033.25	933.946	1033.67	Long chronological lifespan protein 2
g5125.t1	0.2148	0.16234	819.92	807.234	721.882	1040.5	769.572	915.706	Styryl dye vacuolar localization protein 3
g5169.t1	0.214663	0.186501	410.259	459.43	503.849	605.664	475.69	505.717	Chromatin assembly factor 1 subunit p90
g3072.t1	0.214528	0.031318	4435.59	4361.65	4615.98	4971.62	5145.42	5444.92	Actin-related protein 2/3 complex subunit 4
g5301.t1	0.214524	0.106876	651.025	629.807	617.949	812.729	698.592	693.306	U4/U6 small nuclear ribonucleoprotein PRP4
g1233.t1	0.21438	0.075815	764.819	760.233	702.677	899.696	857.985	829.647	Pre-mRNA-splicing factor CWC21
g1788.t1	0.214202	0.0643274	1033.13	1116.26	1020.12	1225.82	1164.32	1282.18	Guanine nucleotide exchange factor SRM1
g5302.t1	0.21417	0.138522	577.358	499.381	549.037	560.11	669.951	661.397	HDA1 complex subunit 3
g2498.t1	0.213892	0.0866332	1822.51	1484.04	1580.46	1938.12	1891.55	1848.82	ERAD-associated E3 ubiquitin-protein ligase DOA10
g5127.t1	0.213536	0.215663	313.833	333.704	413.472	451.401	399.729	374.211	tRNA (uracil-O(2)-)-methyltransferase
g2033.t1	0.2135	0.141296	608.501	783.734	655.23	814.799	796.967	755.191	Protein HGH1
g4968.t1	0.213473	0.0877283	1815.32	2225.47	2158.87	2449.57	2309.96	2417.39	Signal recognition particle subunit SRP72
g1029.t1	0.21337	0.231226	169.494	180.952	187.531	199.817	205.468	215.631	hypothetical
g3987.t1	0.213288	0.0717662	1131.96	1259.61	1204.27	1464.98	1404.66	1294.75	mRNA transport factor GFD1
g1988.t1	0.213176	0.0693744	4646.41	5058.43	5561.54	5543.12	6061.93	6085.04	Proteasome subunit alpha type-3
g4441.t1	0.213152	0.0782484	6874.99	8502.39	7825.47	8970.04	9340.71	8577.85	Eukaryotic translation initiation factor 4E
g725.t1	0.2131	0.0372387	2143.53	2126.77	2239.08	2417.48	2611.31	2516.98	Binder of USO1 and GRH1 protein 1
g712.t1	0.213028	0.106846	1064.28	1086.89	909.413	1274.48	1138.17	1137.14	tRNA (guanosine(18)-2`-O)-methyltransferase
g793.t1	0.212773	0.216932	262.925	212.677	246.276	303.35	273.958	263.978	Cell division control protein 7
g29.t1	0.212693	0.129792	1428.42	1659.12	1279.96	1816.99	1601.41	1639.95	Eukaryotic translation initiation factor 5B
g4868.t1	0.212525	0.0652606	1372.12	1400.62	1575.94	1627.53	1715.97	1691.2	Sorting nexin-3
g161.t1	0.21249	0.111349	2205.82	1938.77	1931.8	2648.36	2180.45	2217.23	Vacuolar protein sorting/targeting protein VPS10
g2922.t1	0.212098	0.0910348	1415.84	1621.52	1566.9	1610.96	1830.53	1885.56	mRNA transport regulator MTR2
g5011.t1	0.211965	0.107455	2252.53	2673.15	2254.89	3033.5	2561.5	2715.21	Leucine--tRNA ligase, cytoplasmic
g1892.t1	0.21195	0.0409699	1823.71	1945.82	1961.17	2146.22	2253.92	2232.7	tRNA(His) guanylyltransferase
g3801.t1	0.211809	0.237541	246.156	243.228	211.255	284.714	231.619	294.921	Mitotic check point protein BUB2
g2541.t1	0.211697	0.0363479	2195.04	2253.68	2292.17	2702.19	2591.39	2510.21	Signal peptidase complex catalytic subunit SEC11
g713.t1	0.211673	0.159879	705.526	804.884	799.832	1023.93	859.23	787.101	Exosome complex component RRP42
g3398.t1	0.21161	0.189024	667.794	793.134	767.07	1010.48	750.893	811.275	Ribosomal RNA small subunit methyltransferase NEP1
g1998.t1	0.211211	0.0604769	1140.94	1071.61	1101.46	1341.78	1220.36	1276.38	Putative N-terminal acetyltransferase 2
g3449.t1	0.211086	0.0956553	1150.52	990.536	1203.14	1300.37	1328.69	1246.4	Irc20
g2865.t1	0.211063	0.103027	551.005	578.106	535.481	678.137	640.064	608.214	TEL2-interacting protein 2
g4392.t1	0.210979	0.105602	1818.32	1614.47	1691.17	2225.94	1874.12	1835.28	Diphosphomevalonate decarboxylase
g896.t1	0.21096	0.0594072	5644.81	5334.56	4901.79	6145.68	5773.03	6466.99	BMH1-like protein
g3575.t1	0.210774	0.219656	539.626	692.083	552.426	803.411	625.121	630.454	ATPase family gene 2 protein
g1678.t1	0.210566	0.0712276	981.628	1009.34	1033.68	1090.2	1173.04	1233.83	Maintenance of telomere capping protein 3, mitochondrial
g1132.t1	0.210464	0.132844	1751.24	2245.45	1843.68	2422.66	2199.13	2128.27	Pre-rRNA-processing protein ESF1
g2520.t1	0.209869	0.0762201	703.729	710.883	707.196	790.987	806.929	854.787	Cytosolic Fe-S cluster assembly factor CFD1
g1266.t1	0.209817	0.140871	508.482	566.356	565.983	701.949	596.48	593.71	Uracil catabolism protein 2
g102.t1	0.209685	0.0798865	1875.21	2003.4	1745.4	2047.87	2111.96	2341.96	C2 NT-type domain-containing protein
g1634.t1	0.209671	0.125547	643.838	587.507	549.037	655.359	673.686	734.885	hypothetical
g3384.t1	0.209533	0.140291	1254.14	1531.04	1562.38	1537.45	1829.29	1653.49	AP-1 complex subunit sigma-1
g1607.t1	0.20946	0.0667701	3000.58	2870.56	2940.62	3058.34	3571.41	3562.26	Glutaredoxin domain-containing protein
g4412.t1	0.209057	0.275613	185.665	169.202	163.807	225.7	179.318	196.292	Zn(2)-C6 fungal-type domain-containing protein
g2931.t1	0.209055	0.0856178	2804.14	2959.86	2531.67	3449.7	3169.19	2971.45	Protein LST4
g3069.t1	0.208953	0.056397	7454.14	8556.45	7772.38	9433.86	8637.13	9409.43	ATP synthase subunit d, mitochondrial
g2291.t1	0.208676	0.0931671	906.763	998.761	1007.7	1209.26	1079.64	1071.39	FeS_assembly_P domain-containing protein
g2676.t1	0.20849	0.10264	878.614	922.385	880.041	1136.78	1011.15	948.582	tRNA ligase
g5180.t1	0.208331	0.0344275	2157.9	2241.93	2214.22	2504.45	2598.86	2536.32	AP-1 complex subunit gamma-1
g5214.t1	0.208036	0.0465144	2181.86	2138.52	2271.84	2465.1	2676.07	2475.4	General negative regulator of transcription subunit 5
g2175.t1	0.208031	0.130105	922.335	1138.59	1050.63	1296.22	1153.11	1136.17	tRNA threonylcarbamoyladenosine dehydratase 1
g3827.t1	0.207989	0.0859998	1299.65	1200.86	1092.43	1404.93	1353.6	1398.22	Eisosome protein SEG1
g3957.t1	0.207912	0.0650836	1257.13	1278.41	1344.35	1554.02	1398.43	1523.92	Protein FMP42
g5040.t1	0.207734	0.277609	369.533	410.08	299.372	494.884	369.843	380.98	Protein TBF1
g3663.t1	0.207581	0.0938868	1161.3	1229.06	1039.33	1247.56	1358.58	1355.67	hypothetical
g4225.t1	0.20744	0.154479	775.001	625.107	652.97	858.283	753.383	766.795	THO complex subunit 2
g2893.t1	0.207132	0.183094	598.919	740.258	743.347	892.448	774.553	729.083	Protein COS9
g704.t1	0.206702	0.108117	1119.98	1367.72	1296.9	1420.46	1521.71	1417.55	ER export of PMA1 protein 1
g1921.t1	0.206488	0.160289	394.687	347.804	371.673	408.953	419.653	460.27	Peflin
g682.t1	0.206478	0.0373468	2056.09	2122.07	2060.58	2430.94	2339.85	2425.12	T-complex protein 1 subunit delta
g2532.t1	0.206449	0.0491091	2086.03	2207.85	2043.64	2332.58	2510.45	2468.63	Tethering factor for nuclear proteasome STS1
g3190.t1	0.206309	0.210101	524.653	544.031	587.447	761.998	577.801	567.602	Glutathione S-transferase 2
g5314.t1	0.206142	0.118957	4494.88	4351.07	3957.36	5550.37	4382.08	4838.64	Cytochrome b-c1 complex subunit 2, mitochondrial
g4839.t1	0.20596	0.121063	986.419	1050.46	1034.81	1333.5	1108.28	1097.49	Gamma-glutamyl phosphate reductase
g5109.t1	0.205532	0.0495763	3649.21	3955.09	3543.89	4378.38	4114.34	4358.06	Mannosyltransferase KTR6
g4021.t1	0.205486	0.191197	987.617	1297.21	1034.81	1415.29	1153.11	1251.24	ATP-dependent RNA helicase HAS1
g5024.t1	0.205142	0.0676546	1800.35	1915.27	1926.15	2074.79	2336.11	2091.52	Ribosome biogenesis protein NOP53
g2607.t1	0.205099	0.084904	1926.12	1912.92	1732.97	2280.82	1966.27	2176.61	Serine/threonine-protein kinase HAL5
g1156.t1	0.204962	0.132827	610.897	629.807	567.112	757.856	636.329	688.471	GTPase-activating protein SAC7
g1654.t1	0.204883	0.198667	378.517	324.304	340.042	356.151	427.125	424.493	Zinc finger protein FZF1
g5090.t1	0.204558	0.137707	1109.2	1190.29	1232.51	1480.51	1169.3	1412.72	Glycolytic genes transcriptional activator GCR1
g2409.t1	0.204492	0.207354	803.749	674.458	593.096	796.163	724.742	872.193	Aminopeptidase
g750.t1	0.204264	0.0980859	843.277	983.486	911.673	1075.7	1058.47	1014.33	hypothetical
g4598.t1	0.204263	0.135375	416.248	433.58	471.087	493.849	511.802	512.486	Protein HIR2
g3574.t1	0.203349	0.159699	492.311	478.23	503.849	629.476	504.331	561.8	Vacuolar protein sorting-associated protein 33
g1700.t1	0.203293	0.0426274	4178.06	4406.3	4504.14	5238.73	4943.69	4881.18	Endosomal protein P24B
g3601.t1	0.203252	0.0673732	1193.64	1083.36	1131.97	1311.75	1321.22	1297.65	RING-finger protein MAG2
g1867.t1	0.203188	0.126724	675.58	641.557	608.912	676.066	773.307	772.596	APC/C activator protein CDH1
g1359.t1	0.202801	0.0807931	1283.48	1316.01	1392.93	1537.45	1427.07	1624.48	4-hydroxy-4-methyl-2-oxoglutarate aldolase
g3540.t1	0.202539	0.160289	635.453	653.307	637.154	842.753	655.008	715.546	Chromatin structure-remodeling complex subunit RSC2
g3180.t1	0.20216	0.087122	941.5	898.885	982.844	1072.59	1143.15	1034.64	Regulatory protein SIR1
g5207.t1	0.202094	0.107804	1133.15	1277.24	1168.12	1386.3	1253.98	1468.8	hypothetical
g1245.t1	0.202063	0.0898849	1512.27	1495.79	1511.55	1562.3	1857.93	1781.13	Vacuolar protein sorting-associated protein 3
g2155.t1	0.201884	0.159748	560.588	605.132	664.267	763.033	637.574	697.174	Apm2p
g932.t1	0.20186	0.124865	498.899	515.831	536.61	626.37	587.763	567.602	Protein SAN1
g3268.t1	0.201513	0.184643	516.268	569.881	456.401	651.218	562.858	558.899	DNA repair protein RAD5
g5303.t1	0.201237	0.0753369	1188.25	1209.09	1298.03	1352.13	1471.9	1422.39	DNA damage tolerance protein RHC31
g2477.t1	0.201195	0.447655	141.944	109.276	117.489	101.462	175.582	151.812	hypothetical
g2430.t1	0.201149	0.0931433	1043.32	987.011	1035.94	1168.88	1094.58	1260.91	hypothetical
g1917.t1	0.200899	0.18389	836.09	985.836	893.597	1195.8	917.758	1000.8	Eukaryotic translation initiation factor 2A
g1055.t1	0.200457	0.10264	1130.16	1068.09	1100.33	1374.91	1160.58	1255.11	Exosome complex component RRP45
g3451.t1	0.200347	0.108189	33431.6	35056.5	29286.5	40792.8	34736.6	36811	Elongation factor 3A
g835.t1	0.200237	0.0543563	7242.12	6721.07	6332	7684.17	7699.45	7940.63	Protein MRH1
g3607.t1	0.200029	0.223405	958.27	1297.21	1272.05	1460.84	1384.73	1198.06	Pre-rRNA-processing protein TSR2
g3651.t1	0.199828	0.119214	1441	1347.74	1170.38	1488.79	1490.58	1574.2	Mannan polymerase I complex VAN1 subunit
g1815.t1	0.199541	0.208541	605.507	742.608	675.564	890.378	686.139	739.72	Alpha-1,3/1,6-mannosyltransferase ALG2
g3084.t1	0.199405	0.0371696	6374.89	6506.05	6580.54	7492.63	7714.4	7139.02	DOA4-independent degradation protein 4
g3299.t1	0.199372	0.176529	1346.37	1722.57	1495.73	1700	1943.85	1592.57	rRNA-processing protein FYV7
g4263.t1	0.19936	0.150922	867.833	776.684	712.845	974.239	846.778	891.532	Transcriptional regulatory protein PHO23
g4542.t1	0.199308	0.060112	1798.55	1801.3	1644.85	2018.88	1996.15	2009.33	Mitochondrial distribution and morphology protein 38
g2240.t1	0.199054	0.0709046	1505.68	1612.12	1553.35	1880.15	1693.56	1783.06	Exosome complex component RRP4
g1157.t1	0.19904	0.0830733	1021.16	1011.69	964.769	1096.41	1143.15	1202.89	Ubiquitin-activating enzyme E1-like
g5205.t1	0.198957	0.144849	1127.16	1024.61	912.802	1128.5	1128.21	1266.71	J domain-containing protein 1
g3053.t1	0.198467	0.0684755	1536.23	1509.89	1612.09	1689.65	1806.87	1847.85	TUL1p Subunit of the DSC ubiquitin ligase complex
g5005.t1	0.198365	0.0828129	1300.25	1420.59	1328.53	1633.74	1539.14	1469.77	DNA polymerase zeta catalytic subunit
g1177.t1	0.198301	0.0940131	844.475	855.41	936.526	1026.01	981.266	1013.37	Peptide hydrolase
g4119.t1	0.198253	0.108659	789.375	800.184	868.744	991.839	936.437	889.598	Rab guanine nucleotide exchange factor SEC2
g3588.t1	0.19814	0.157989	1177.47	1198.51	1085.65	1496.04	1155.6	1317.96	hypothetical
g1664.t1	0.198084	0.130299	582.149	636.857	678.953	742.327	704.818	723.282	tRNA-specific adenosine deaminase 1
g4654.t1	0.197954	0.119888	1134.95	1022.26	950.083	1246.53	1161.83	1163.25	Polyphosphatidylinositol phosphatase INP53
g4657.t1	0.197911	0.133712	541.422	538.156	521.924	618.088	567.839	649.793	Cytoplasmic export protein 1
g2880.t1	0.197647	0.148228	5274.08	5897.39	6858.45	7357	6465.4	6845.07	Allantoate permease
g2726.t1	0.1976	0.149376	479.734	433.58	509.497	536.297	545.425	551.164	Mitotic spindle checkpoint component MAD2
g3869.t1	0.19726	0.220358	555.796	653.307	758.033	811.693	699.837	734.885	hypothetical
g927.t1	0.197254	0.163492	515.07	628.632	608.912	692.631	652.517	655.595	THO complex subunit HPR1
g2975.t1	0.197247	0.280956	1196.64	1285.46	1596.27	1246.53	1789.44	1637.05	Signal recognition particle subunit SRP21
g4033.t1	0.197207	0.126971	2049.5	1733.14	1645.98	2025.09	2113.21	2096.36	Mitochondrial escape protein 2
g3542.t1	0.196911	0.121807	803.15	786.084	872.133	956.638	996.209	869.292	VPS38p Part of a Vps34p phosphatidylinositol 3-kinase complex
g2946.t1	0.196608	0.116701	2359.74	2082.12	2239.08	2287.03	2715.92	2660.09	Transcription elongation factor 1
g930.t1	0.196264	0.187632	466.558	434.755	428.159	537.333	445.804	540.527	Protein dopey
g2229.t1	0.195426	0.197105	480.333	433.58	519.665	599.452	550.406	493.147	Mediator of RNA polymerase II transcription subunit 6
g2248.t1	0.195174	0.0842383	3504.27	3875.19	3426.4	4361.82	4120.57	3886.19	Nonsense-mediated mRNA decay protein 2
g4810.t1	0.195152	0.0535461	2147.12	2258.38	2132.88	2437.15	2497.99	2547.92	Thiosulfate sulfurtransferase RDL2, mitochondrial
g4274.t1	0.19509	0.0495763	2000.39	2088	2017.65	2325.34	2331.13	2331.33	Post-transcriptional regulator MKT1
g3586.t1	0.194976	0.387176	373.725	216.202	288.075	314.738	376.069	323.93	Copper transport protein CTR3
g389.t1	0.1949	0.216083	265.321	247.928	282.427	305.42	311.315	294.921	Transcription activator of gluconeogenesis ERT1
g1639.t1	0.194546	0.101798	1401.47	1344.21	1492.34	1520.89	1592.69	1734.72	Proteasome subunit beta type-7
g5197.t1	0.194451	0.140115	687.559	726.158	807.74	895.554	815.646	824.812	NADPH-dependent diflavin oxidoreductase 1
g3585.t1	0.193986	0.141495	1685.96	1527.52	1343.22	1721.74	1669.9	1827.54	Inositol hexakisphosphate and diphosphoinositol-pentakisphosphate kinase
g1139.t1	0.193898	0.128095	2250.74	2319.48	2570.08	2483.74	3001.08	2681.36	Calcium-binding protein NCS-1
g1629.t1	0.193774	0.126187	1016.36	915.335	964.769	1202.01	1034.81	1079.12	Outer spore wall protein 7
g4835.t1	0.193761	0.132003	1382.3	1421.77	1589.5	1535.38	1821.82	1666.06	Protein HSH49
g5312.t1	0.193694	0.116184	807.342	755.533	733.179	920.402	864.212	846.085	Superkiller protein 3
g3662.t1	0.193618	0.143467	1129.56	963.511	1052.89	1315.9	1149.38	1138.11	Structural protein MDM1
g311.t1	0.193468	0.0378251	6687.53	6456.7	6588.45	7523.69	7337.08	7704.69	Actin patches distal protein 1
g4197.t1	0.19346	0.210894	1651.22	2223.12	1834.64	2396.77	2144.34	1979.36	Nucleolar protein 13
g229.t1	0.1934	0.0901402	1164.9	1090.41	1142.13	1357.31	1230.32	1298.62	RING-type domain-containing protein
g1529.t1	0.193247	0.116152	973.842	1023.44	1015.61	1241.35	1058.47	1140.04	Putative ATP-dependent RNA helicase ECM32
g1691.t1	0.193142	0.13226	581.55	646.257	648.451	736.115	704.818	698.141	GTP-binding protein YPT32/YPT11
g4079.t1	0.192933	0.226837	315.63	311.378	353.598	411.023	336.221	370.343	Putative prephenate dehydratase
g1365.t1	0.192725	0.156078	527.647	565.181	624.727	670.889	630.102	655.595	Protein BIM1
g3315.t1	0.192613	0.135599	743.857	641.557	676.694	795.128	760.855	806.44	Actin-like protein ARP6
g716.t1	0.192455	0.266599	514.471	639.207	730.92	784.775	656.253	702.976	Serine/threonine-protein kinase KIN28
g1046.t1	0.192412	0.0894293	927.725	908.285	893.597	1054.99	1004.93	1059.78	E3 ubiquitin-protein ligase HEL2
g647.t1	0.192372	0.0322503	18019.7	18541.7	18369	21380.5	20810.8	20571.9	H(+)-transporting two-sector ATPase
g3330.t1	0.192203	0.373764	244.359	324.304	406.694	404.811	347.428	353.905	Mitochondrial import protein 2
g1425.t1	0.192181	0.191679	925.329	1162.09	1230.25	1220.65	1291.34	1268.64	Aldehyde dehydrogenase 5, mitochondrial
g3086.t1	0.19213	0.0731326	2217.2	1998.7	2063.97	2468.21	2342.34	2370	Vacuolar protein sorting-associated protein 1
g1237.t1	0.191913	0.112292	1751.24	1676.74	1665.19	1742.45	2059.66	2019.97	Vacuolar protein-sorting-associated protein 60
g1586.t1	0.19167	0.121224	1296.06	1197.34	1105.98	1414.25	1297.56	1404.02	Proteasome activator BLM10
g3931.t1	0.191575	0.08664	9871.38	10098.1	9544.89	10333.6	12258.4	11117.1	Interacting with cytoskeleton protein 1
g4973.t1	0.191478	0.0933283	2535.22	2749.53	2590.42	3251.95	2902.7	2834.14	Casein kinase I-like protein HRR25
g5227.t1	0.191476	0.0530004	2577.75	2647.3	2645.77	2952.74	3101.95	2932.77	Signal recognition particle subunit SRP54
g3757.t1	0.191462	0.165006	716.307	782.559	774.978	927.649	759.61	902.168	Sorting nexin MVP1
g926.t1	0.191332	0.0771002	1417.04	1407.67	1417.78	1567.48	1706.01	1573.23	Guanine nucleotide exchange factor subunit RGP1
g755.t1	0.191305	0.107455	1949.48	1881.2	1941.96	1974.36	2324.9	2294.58	Peroxisomal membrane protein import receptor PEX19
g1118.t1	0.191018	0.113161	1039.12	985.836	1038.2	1158.53	1087.11	1250.27	Mitochondrial translation factor ATP22
g3551.t1	0.190937	0.0804786	1080.45	1085.71	1105.98	1206.15	1272.66	1256.07	Heat shock protein SSQ1, mitochondrial
g856.t1	0.190837	0.172339	2844.26	3695.42	2972.26	3809.99	3573.9	3465.56	Ribosome biogenesis protein MAK21
g2918.t1	0.190747	0.117293	1212.81	1316.01	1275.44	1554.02	1326.2	1455.27	Calcineurin subunit B
g5083.t1	0.190722	0.202754	386.303	351.329	346.82	447.26	394.748	399.352	tRNA-splicing endonuclease subunit SEN54
g4315.t1	0.190481	0.185973	954.676	1081.01	1213.3	1138.86	1334.92	1228.03	Phosphatidylinositol N-acetylglucosaminyltransferase subunit GPI15
g849.t1	0.190176	0.0867916	1125.37	1053.99	1134.22	1280.69	1262.7	1239.64	DDK kinase regulatory subunit DBF4
g1276.t1	0.190163	0.132426	1633.85	1646.19	1636.94	1689.65	2095.78	1827.54	Spindle pole body component KRE28
g5082.t1	0.190146	0.0553675	2500.49	2519.23	2387.07	2807.8	2776.93	2866.05	Vacuolar-sorting protein BRO1
g4177.t1	0.19008	0.144058	719.301	655.657	615.69	770.28	767.081	740.687	Serine/threonine-protein phosphatase 4 regulatory subunit 3
g3622.t1	0.190016	0.168253	1585.34	1319.54	1314.98	1595.43	1485.6	1739.55	3-hydroxy-3-methylglutaryl-coenzyme A reductase 2
g4458.t1	0.189851	0.265192	6331.77	9032.33	7904.55	10185.5	8271.03	8075.03	40S ribosomal protein S19-A
g995.t1	0.189488	0.113846	1941.69	2273.65	2092.22	2489.95	2445.69	2251.07	Translation initiation factor eIF-2B subunit epsilon
g3346.t1	0.189368	0.137227	927.126	1014.04	1109.37	1198.9	1112.02	1159.38	Acyl-protein thioesterase 1
g75.t1	0.189259	0.333693	198.841	164.502	173.975	193.605	232.864	192.424	ULP1-interacting protein 3
g2655.t1	0.188886	0.257206	1053.5	1449.97	1058.53	1468.09	1287.6	1297.65	U3 small nucleolar RNA-associated protein 10
g5194.t1	0.188756	0.168327	431.221	457.08	451.882	476.249	523.01	526.023	Protein THP3
g397.t1	0.188515	0.226295	823.513	1095.11	953.472	1202.01	1055.98	1006.6	Essential nuclear protein 1
g951.t1	0.188483	0.105419	931.318	909.46	965.899	1059.14	1022.36	1114.9	Protein transport protein SEC1
g732.t1	0.188441	0.131841	963.66	818.984	892.468	1000.12	1034.81	1021.1	Protein farnesyltransferase subunit beta
g1695.t1	0.188304	0.184071	1841.67	1590.97	1407.61	1869.79	1729.67	1923.27	Clathrin heavy chain
g4846.t1	0.18828	0.132551	9535.98	10213.2	11711.7	11133.9	12249.6	12456.3	V-type proton ATPase subunit E
g1839.t1	0.188256	0.141648	660.008	682.683	617.949	717.479	724.742	790.968	hypothetical
g1690.t1	0.188234	0.166328	1022.35	1056.34	936.526	1162.67	1016.13	1254.14	Cytoplasmic tRNA 2-thiolation protein 1
g2084.t1	0.188155	0.180745	910.356	916.51	1023.51	944.215	1166.81	1135.2	2`,3`-cyclic-nucleotide 3`-phosphodiesterase
g997.t1	0.187524	0.303496	338.389	293.753	401.046	445.189	371.088	359.707	Sterol uptake control protein 2
g4158.t1	0.187443	0.116707	861.245	787.259	788.535	923.508	935.191	922.474	Protein SQS1
g2231.t1	0.187401	0.156376	1362.54	1317.19	1490.08	1416.32	1739.63	1593.54	Vacuolar ATPase assembly protein VMA22
g2544.t1	0.187393	0.363214	150.329	165.677	194.309	217.418	179.318	179.853	Anaphase-promoting complex subunit MND2
g352.t1	0.187348	0.377142	141.345	124.551	138.954	173.934	150.677	138.274	hypothetical
g4627.t1	0.187103	0.147926	568.374	594.557	649.581	688.49	689.875	680.736	Superkiller protein 7
g5121.t1	0.186914	0.192811	351.565	386.579	372.803	427.588	432.106	402.253	Transcriptional regulator MET31
g4045.t1	0.186893	0.103939	1872.22	2059.8	2193.89	2345.01	2286.3	2333.26	Proteasome subunit alpha type-6
g114.t1	0.186882	0.34016	162.906	206.802	206.736	223.63	197.997	227.234	KTI11-like protein
g1912.t1	0.186789	0.127398	1057.09	909.46	1017.87	1163.7	1118.24	1120.7	hypothetical
g4374.t1	0.186557	0.149909	1880.01	2001.05	1945.35	1949.51	2459.39	2222.06	Mpp6
g3724.t1	0.186362	0.289286	315.63	274.953	295.983	283.678	369.843	359.707	Inner nuclear membrane protein SRC1
g32.t1	0.186212	0.193623	363.544	390.104	402.175	417.235	438.332	455.435	Ribonuclease P/MRP protein subunit POP5
g3557.t1	0.186072	0.32885	195.247	264.378	236.109	282.643	256.524	245.606	Platinum sensitivity protein 3
g1728.t1	0.186052	0.10863	792.968	780.209	764.811	886.236	875.419	899.267	DNA repair and recombination protein RAD54
g4787.t1	0.185697	0.127776	2714.9	2525.1	2350.92	3020.04	2634.97	2982.09	26S proteasome subunit RPT4
g5079.t1	0.185592	0.0569022	8304.01	7852.61	8621.92	9435.93	9233.61	9510.96	Alkaline ceramidase YDC1
g3489.t1	0.185525	0.0951715	2032.73	1864.75	1896.78	2146.22	2119.44	2327.46	hypothetical
g4972.t1	0.185055	0.0729721	5239.34	4931.53	4855.48	5399.21	5774.28	5914.86	Phosphatidylglycerol phospholipase C
g3112.t1	0.184962	0.121291	1762.02	1836.55	1746.53	2219.73	1977.48	1877.82	hypothetical
g3765.t1	0.184961	0.0847675	1236.17	1297.21	1248.33	1449.45	1404.66	1441.73	Bud site selection protein 22
g4701.t1	0.184564	0.16445	1531.43	1645.02	1321.76	1748.66	1593.93	1768.56	mRNA transport regulator MTR10
g4188.t1	0.184385	0.114973	1578.15	1746.07	1496.86	1843.91	1774.5	1856.55	Ubiquitin carboxyl-terminal hydrolase 10
g2204.t1	0.184271	0.182623	572.566	581.631	568.242	725.761	610.178	619.818	ATP-dependent DNA helicase RRM3
g3254.t1	0.18389	0.216586	663.602	661.532	652.97	830.329	631.348	782.266	S-methyl-5`-thioadenosine phosphorylase
g3897.t1	0.183801	0.126632	754.039	761.408	817.907	905.908	859.23	881.862	Protein HLJ1
g2758.t1	0.183679	0.114789	844.475	836.609	899.246	975.274	960.097	993.062	GPI mannosyltransferase 1
g4330.t1	0.183666	0.163133	1219.4	1326.59	1469.75	1609.93	1540.39	1404.98	Probable mannosyltransferase KTR5
g1859.t1	0.183256	0.144333	991.809	952.936	857.447	1100.55	1007.42	1077.19	Transcription factor PDR1
g3961.t1	0.183121	0.135194	757.632	794.309	852.928	886.236	935.191	905.069	54S ribosomal protein L44, mitochondrial
g1315.t1	0.183041	0.376683	231.183	198.577	215.774	302.314	211.694	220.466	Probable glycosidase CRH2
g1211.t1	0.182721	0.0711507	2312.42	2214.9	2378.03	2649.39	2607.58	2581.77	Endosomal/prevacuolar sodium/hydrogen exchanger
g5175.t1	0.182325	0.125604	1654.21	1496.97	1406.48	1760.05	1706.01	1713.44	Mitochondrial inner membrane i-AAA protease supercomplex subunit YME1
g5252.t1	0.182247	0.322417	191.055	164.502	194.309	201.888	210.449	213.697	S-phase entry cyclin-5
g2167.t1	0.182152	0.193697	735.472	732.033	608.912	785.81	744.666	827.713	Serine/threonine-protein kinase STE20
g302.t1	0.181854	0.304318	247.353	245.578	295.983	329.233	292.636	270.747	Bmt2
g3044.t1	0.181471	0.14879	1033.73	1023.44	1135.35	1308.65	1139.41	1169.05	DNA primase large subunit
g3784.t1	0.181393	0.122819	931.318	992.886	1007.7	1128.5	1054.74	1135.2	Actin-like protein ARP9
g3602.t1	0.181314	0.199421	1439.8	1402.97	1266.4	1737.27	1351.11	1571.3	Coronin-like protein
g3404.t1	0.181203	0.150009	803.15	889.485	911.673	1022.9	928.965	993.062	Eukaryotic translation initiation factor 3 subunit J
g3936.t1	0.181172	0.166894	1134.95	1135.06	1014.48	1251.71	1125.72	1346	Protein ROT1
g3552.t1	0.18103	0.115012	3108.39	2864.68	2840.08	3096.65	3338.55	3561.29	Actin-related protein 2/3 complex subunit 3
g5173.t1	0.180869	0.284055	1009.18	831.909	692.51	906.943	982.511	992.095	hypothetical
g4772.t1	0.180804	0.204729	1765.01	2265.43	1934.06	2462	2154.3	2136	Multisubstrate pseudouridine synthase 7
g3576.t1	0.180552	0.185748	930.121	925.91	854.058	1130.57	910.286	1029.81	Antiviral helicase SKI2
g314.t1	0.180518	0.181456	2218.39	2816.51	2298.95	2870.95	2745.8	2687.17	DNA-directed RNA polymerases I, II, and III subunit RPABC1
g191.t1	0.18035	0.498065	96.4259	82.2509	88.1171	79.7199	103.357	120.869	Galactose-1-phosphate uridylyltransferase
g1492.t1	0.180032	0.116701	10287	9468.26	8931.46	11491	10140.2	10873.4	Cytochrome c oxidase assembly protein COX15
g3113.t1	0.179878	0.132967	940.302	873.035	925.229	1010.48	1097.08	999.831	SET domain-containing protein 3
g265.t1	0.179741	0.162085	547.412	560.481	572.761	660.536	602.707	637.223	Exocyst complex component EXO84
g3985.t1	0.179674	0.185748	451.585	428.88	436.067	481.425	493.124	518.287	hypothetical
g1427.t1	0.179462	0.191197	2345.96	2466.35	2796.02	2525.15	3032.21	3054.61	Protein transport protein YOS1
g2783.t1	0.179442	0.239819	1968.05	1851.82	2008.62	2620.4	1897.78	2080.89	Cytochrome c isoform 1
g4773.t1	0.179412	0.130222	1874.02	1724.92	1904.68	1926.74	2221.55	2088.62	Histone acetyltransferase ESA1
g3258.t1	0.179171	0.212148	491.712	439.455	422.51	524.909	484.407	527.957	Proteasome chaperone 3
g4051.t1	0.179005	0.231626	2497.49	2887.01	3031	3674.36	3001.08	2844.78	Low-affinity Fe(2+) transport protein
g4667.t1	0.179005	0.301608	2067.47	1706.12	1453.93	1720.71	2013.59	2192.09	RNA polymerase-associated protein LEO1
g831.t1	0.17864	0.0952424	2859.84	2613.23	2608.49	3004.51	3167.95	2983.05	Resistance to glucose repression protein 1
g667.t1	0.17859	0.300396	1473.94	1116.26	1009.96	1288.98	1347.37	1448.5	Epsin-1
g2480.t1	0.178556	0.214474	1442.79	1613.29	1914.85	1780.76	1886.57	1950.35	Protein MMF1, mitochondrial
g1331.t1	0.178194	0.172525	1391.29	1357.14	1312.72	1724.85	1399.67	1470.74	Orotidine 5`-phosphate decarboxylase
g110.t1	0.17812	0.144849	4029.52	4227.7	3624.1	4873.27	4248.83	4320.35	Isoleucine--tRNA ligase, cytoplasmic
g2457.t1	0.177706	0.106347	5430.99	6179.39	5645.14	6721.32	6611.09	6179.8	Threonine--tRNA ligase, cytoplasmic
g3082.t1	0.177602	0.140053	1066.67	1189.11	1110.5	1341.78	1204.17	1255.11	Inositol phosphorylceramide synthase catalytic subunit AUR1
g3980.t1	0.17753	0.117763	1153.52	1169.14	1119.54	1232.03	1352.35	1310.22	Cytochrome c oxidase assembly factor 6
g5128.t1	0.177323	0.20208	476.739	474.705	520.794	594.275	546.67	522.155	ATP-dependent RNA helicase SUV3, mitochondrial
g3951.t1	0.177321	0.198389	497.102	484.105	465.439	584.957	508.067	543.428	Probable 1,3-beta-glucanosyltransferase GAS3
g923.t1	0.177164	0.221538	568.374	625.107	699.288	767.174	682.403	683.637	BTB domain-containing protein
g3030.t1	0.177124	0.112359	195283	181924	178596	217592	191263	219553	Fructose-bisphosphate aldolase
g906.t1	0.176915	0.146184	918.741	991.711	1059.66	1112.97	1145.64	1093.63	DNA replication fork-blocking protein FOB1
g2125.t1	0.176844	0.219003	510.878	612.182	623.598	652.253	678.668	636.256	Malactivator
g825.t1	0.176471	0.24784	430.024	513.481	528.702	573.569	510.557	570.503	ATP-dependent RNA helicase FAL1
g4233.t1	0.17608	0.303577	723.494	889.485	745.606	1040.5	864.212	756.158	RNA cytidine acetyltransferase
g128.t1	0.176024	0.194141	717.504	732.033	605.522	772.351	782.024	770.662	Transcriptional regulatory protein TOD6
g204.t1	0.17599	0.187011	1189.45	1335.99	1176.02	1545.74	1295.07	1336.33	Protein arginine N-methyltransferase 1
g3262.t1	0.175642	0.137117	3677.36	3467.46	3175.6	3613.28	4057.06	3993.52	Vacuolar-sorting protein SNF7
g2912.t1	0.175478	0.115141	3846.85	3554.41	3804.85	4021.19	4547.7	4093.12	hypothetical
g2077.t1	0.175469	0.17679	693.548	737.908	738.828	764.068	799.458	882.829	Peroxisomal membrane protein PEX21
g3403.t1	0.175329	0.132967	824.711	809.584	865.355	951.462	946.399	924.408	Peroxisomal membrane protein PAS20
g4747.t1	0.175223	0.163492	606.705	566.356	610.041	680.207	669.951	665.264	Something about silencing protein 5
g3999.t1	0.175084	0.160617	628.865	688.558	664.267	737.15	765.836	731.017	U4/U6 snRNA-associated-splicing factor PRP24
g2790.t1	0.175032	0.268454	421.04	430.055	516.276	551.827	521.765	467.039	Protein HIT1
g1569.t1	0.174719	0.302198	322.817	294.928	258.703	307.491	339.956	347.137	Pheromone alpha factor receptor
g852.t1	0.174291	0.132133	2425.62	2495.73	2577.99	2567.6	2984.89	2908.6	Endoplasmic reticulum membrane protein complex subunit 10
g1325.t1	0.174034	0.0850741	26950.1	27925.4	26679.1	31987.3	31333.3	28690.5	V-type proton ATPase subunit c
g4986.t1	0.174018	0.144752	1272.1	1204.39	1145.52	1297.26	1347.37	1445.6	NADH kinase POS5, mitochondrial
g2225.t1	0.174005	0.0692492	10417.6	10236.7	10197.9	11093.5	12020.5	11696.3	Cytochrome c oxidase subunit 6, mitochondrial
g4469.t1	0.173641	0.158665	1981.82	1861.22	2088.83	2334.65	2339.85	2019	Protein INO4
g2312.t1	0.173557	0.339997	253.941	330.179	328.744	369.61	337.466	315.227	Deoxycytidylate deaminase
g4340.t1	0.17343	0.484557	116.19	112.801	120.879	133.557	161.884	101.53	Putative meiotic phospholipase SPO1
g142.t1	0.173412	0.142058	4240.34	4440.37	4636.31	4510.9	5319.76	5184.81	Pyridoxal phosphate homeostasis protein
g1281.t1	0.173372	0.111349	1267.91	1325.41	1340.96	1508.47	1443.26	1480.41	Ferulic acid decarboxylase 1
g195.t1	0.172921	0.31334	955.275	1185.59	941.045	1360.41	1004.93	1103.29	Chitin synthase 3
g5062.t1	0.172761	0.195855	1298.46	1170.31	1039.33	1325.21	1272.66	1363.41	Syh1
g1840.t1	0.172481	0.20849	3789.96	3480.39	3158.66	3464.19	4292.42	4005.12	Regulatory protein MIG1
g1000.t1	0.172407	0.237541	471.349	479.405	462.05	593.24	509.312	489.279	DNA repair protein RAD9
g101.t1	0.172254	0.308783	4558.97	6543.65	6144.47	7169.61	6264.91	5989.31	60S ribosomal protein L23-A
g3945.t1	0.171765	0.221482	715.109	810.759	861.966	946.285	917.758	819.977	hypothetical
g5277.t1	0.17176	0.245188	390.495	395.979	429.288	494.884	423.389	447.7	Pre-mRNA-splicing factor URN1
g897.t1	0.171675	0.239676	1155.91	1002.29	1065.31	1039.46	1303.79	1293.78	Golgi apparatus membrane protein TVP15
g737.t1	0.171658	0.405548	204.83	238.528	246.276	203.959	292.636	277.516	4F5 domain-containing protein
g4615.t1	0.171575	0.11663	1271.5	1331.29	1312.72	1446.35	1439.52	1520.05	Casein kinase II subunit alpha`
g2287.t1	0.171264	0.184797	536.032	556.956	532.092	611.876	631.348	586.941	Origin recognition complex subunit 6
g1548.t1	0.171187	0.104331	2199.83	2192.57	2044.77	2360.54	2409.58	2480.24	Protein EMP47
g1387.t1	0.171033	0.228346	4207.4	4721.2	5274.6	5086.54	4918.78	5975.78	Phosphate metabolism protein 8
g3550.t1	0.171025	0.161798	1149.92	1297.21	1320.63	1461.88	1423.33	1349.87	Mitochondrial distribution and morphology protein 30
g3327.t1	0.171018	0.169313	2080.64	2334.75	2568.95	2580.02	2638.71	2635.92	F-box protein HRT3
g4559.t1	0.170942	0.387793	399.479	387.754	569.372	552.862	450.785	518.287	Coenzyme Q-binding protein COQ10, mitochondrial
g1600.t1	0.170889	0.191474	2101.61	2553.3	2173.55	2708.4	2582.67	2390.31	Protein GCN20
g3253.t1	0.170887	0.19976	724.093	759.058	805.48	939.038	805.684	826.746	Pre-mRNA leakage protein 1
g1477.t1	0.170751	0.223644	5433.39	5045.51	4210.41	5852.68	5641.03	5049.43	E3 ubiquitin-protein ligase RSP5
g3860.t1	0.170726	0.456691	519.861	770.809	796.443	982.521	661.234	697.174	60S ribosomal protein L15-B
g3256.t1	0.170474	0.21268	1477.53	1521.64	1326.27	1823.2	1476.88	1567.43	Probable phosphatase PSR2
g3884.t1	0.170186	0.192507	2872.41	3426.34	3084.1	3878.32	3338.55	3333.09	Eukaryotic translation initiation factor 3 subunit I
g4994.t1	0.17015	0.121501	1674.58	1784.84	1841.42	2009.56	2031.02	1919.4	Nuclear cap-binding protein subunit 2
g4728.t1	0.170143	0.179635	865.437	804.884	803.221	990.804	865.457	929.243	ATP-dependent helicase ULS1
g3111.t1	0.169909	0.247148	500.097	487.63	450.753	585.993	484.407	548.263	Protein BCH2
g2906.t1	0.1699	0.152618	1692.54	1912.92	1788.32	1986.78	2160.53	1917.47	Exportin-T
g130.t1	0.169721	0.138522	1409.85	1343.04	1382.76	1501.22	1491.82	1659.29	RNA-binding protein PIN4
g103.t1	0.169622	0.170328	1061.88	1032.84	964.769	1219.61	1068.43	1154.54	Protein BOB1
g1694.t1	0.169548	0.128347	1890.79	1851.82	1805.27	2210.41	2072.12	1960.02	FACT complex subunit SPT16
g4963.t1	0.169416	0.184547	1062.48	1264.31	1229.12	1366.63	1281.37	1341.17	Protein CBP3, mitochondrial
g1960.t1	0.169305	0.245227	476.14	410.08	413.472	474.178	504.331	490.246	Rhomboid protein 1, mitochondrial
g955.t1	0.168991	0.248586	2977.22	2499.25	2956.44	2711.51	3410.77	3364.03	Hsp90 co-chaperone Cdc37
g1837.t1	0.168947	0.210101	1364.34	1328.94	1182.8	1530.21	1292.58	1535.52	Initiation-specific alpha-1,6-mannosyltransferase
g3401.t1	0.168906	0.111083	3607.89	3250.09	3409.45	3982.89	3815.48	3750.82	Sterol 3-beta-glucosyltransferase
g176.t1	0.168696	0.186446	11058.4	10948.8	10351.5	10753.9	13631.9	11992.2	Thiamine_BP domain-containing protein
g753.t1	0.168293	0.297883	291.673	306.678	340.042	325.091	376.069	351.004	Cytochrome b translational activator protein CBS1, mitochondrial
g2265.t1	0.16824	0.136753	3574.95	3440.44	3381.21	4211.69	3612.5	3859.11	Low-affinity glucose transporter HXT1
g2110.t1	0.168147	0.130727	2068.07	1966.97	2216.48	2300.49	2429.51	2295.55	RNA exonuclease 1
g1502.t1	0.168113	0.231691	791.77	761.408	772.719	874.848	764.591	971.789	Ubiquitin carboxyl-terminal hydrolase 3
g1836.t1	0.168105	0.316408	714.51	803.709	983.974	1007.37	958.851	839.316	Epimerase domain-containing protein
g1481.t1	0.167967	0.113937	1856.05	1990.47	1915.98	2090.32	2216.57	2164.04	SNF1-activating kinase 1
g4215.t1	0.167592	0.141296	3058.68	3465.11	2964.35	3544.95	3510.39	3597.07	Protein kinase domain-containing protein
g3704.t1	0.167556	0.219043	4500.87	3976.24	3508.87	4766.63	4192.8	4509.87	Ribonucleotide reductase inhibitor protein SML1
g3431.t1	0.167532	0.188952	1024.15	1109.21	920.71	1137.82	1119.49	1171.95	Protein IFH1
g3687.t1	0.167517	0.160289	1359.55	1451.14	1357.91	1550.91	1451.97	1673.8	hypothetical
g2586.t1	0.167387	0.173715	2846.66	3270.06	3465.94	3611.21	3687.22	3454.93	Protein SOP4
g4019.t1	0.167241	0.196489	710.916	647.432	698.158	809.623	719.761	781.299	hypothetical
g4184.t1	0.167167	0.297408	2759.22	2916.38	2799.41	3856.58	2709.69	2946.31	Chitin synthase
g4512.t1	0.16708	0.204572	1546.41	1902.35	1625.65	2004.39	1830.53	1854.62	Ribose-phosphate pyrophosphokinase 5
g3917.t1	0.167076	0.24784	2466.95	2207.85	1904.68	2295.31	2409.58	2689.1	hypothetical
g2151.t1	0.1667	0.181678	1137.35	1028.14	1076.61	1118.15	1252.73	1273.48	Nitrogen permease regulator 3
g2630.t1	0.166636	0.248431	711.515	811.934	820.167	977.345	840.552	806.44	Probable mannosyltransferase YUR1
g4640.t1	0.166432	0.305238	1099.02	1457.02	1309.33	1629.6	1404.66	1295.72	Translation machinery-associated protein 46
g1686.t1	0.166177	0.369847	203.033	257.328	257.573	261.937	282.674	255.276	Kinesin-like protein KIP3
g2403.t1	0.166095	0.135307	1177.47	1182.06	1148.91	1266.2	1361.07	1311.19	Kinetochore protein NDC80
g232.t1	0.165902	0.24867	657.613	814.284	815.648	842.753	876.664	838.349	Probable transcriptional regulator NRG2
g1388.t1	0.165816	0.236259	926.527	972.911	1017.87	956.638	1104.55	1207.73	DNA repair protein KRE29
g1297.t1	0.165519	0.204814	864.838	763.759	891.338	916.261	999.945	914.739	Nitrogen permease regulator 2
g421.t1	0.165464	0.175633	939.104	901.235	1031.42	1068.45	1049.76	1100.39	DNA mismatch repair protein HSM3
g1975.t1	0.165457	0.21123	456.376	462.955	474.477	518.697	529.236	514.42	Conserved oligomeric Golgi complex subunit 2
g3098.t1	0.165422	0.156289	7668.55	7515.38	7994.93	8167.66	9597.23	8233.61	GTP-binding protein YPT52
g355.t1	0.165419	0.167837	816.326	862.46	848.409	936.967	905.305	987.26	Bud emergence protein 1
g411.t1	0.164909	0.22025	578.555	611.007	663.137	729.903	681.158	661.397	RHO GTPase-activating protein RGD1
g4303.t1	0.164849	0.0715895	8619.04	8488.29	8482.96	9700.98	9457.76	9530.3	Cytochrome c oxidase subunit 5A, mitochondrial
g1900.t1	0.16478	0.115859	1738.66	1838.9	1836.9	2023.02	1997.4	2044.14	Mitochondrial import inner membrane translocase subunit TIM21
g658.t1	0.164213	0.201074	824.112	848.359	917.321	1029.11	896.588	970.822	Protein PAR32
g4099.t1	0.163998	0.160289	2189.05	2221.95	2184.85	2683.56	2432	2274.28	pH-response regulator protein palH/RIM21
g3793.t1	0.163912	0.278487	669.591	699.133	604.393	827.223	648.781	732.951	Pheromone receptor transcription factor
g1453.t1	0.163682	0.193471	4481.11	4047.92	3598.11	4424.97	4458.04	4709.07	Ribose-phosphate pyrophosphokinase 2
g3209.t1	0.163612	0.21123	713.312	681.508	637.154	806.517	721.006	751.323	Pre-mRNA-processing factor 19
g3523.t1	0.163447	0.322663	1469.15	1856.52	1577.07	2136.91	1755.82	1592.57	Suppressor of glycerol defect protein 1
g3057.t1	0.16332	0.140291	1285.88	1382.99	1377.11	1544.7	1496.8	1484.27	Transcription initiation factor IIE subunit alpha
g1145.t1	0.163219	0.163133	1231.38	1185.59	1166.99	1273.45	1316.24	1425.29	Rho-type GTPase-activating protein 2
g4362.t1	0.16293	0.192811	928.324	956.461	977.196	1129.54	1098.32	975.657	Uridine kinase
g952.t1	0.162906	0.216402	1194.84	1466.42	1346.61	1544.7	1522.95	1411.75	tRNA (guanine-N(7)-)-methyltransferase non-catalytic subunit TRM82
g125.t1	0.1629	0.173449	892.389	982.311	971.547	1046.71	1095.83	1039.48	Peptidyl-tRNA hydrolase 2
g1379.t1	0.162775	0.165888	2422.03	2438.15	2321.55	2466.14	2915.16	2662.02	Small nuclear ribonucleoprotein-associated protein B
g3990.t1	0.162534	0.181522	722.895	786.084	767.07	861.389	833.08	848.019	hypothetical
g4914.t1	0.162449	0.309335	337.79	300.803	333.263	368.575	329.994	389.683	APC/C-CDH1 modulator 1
g1668.t1	0.162252	0.168377	1343.97	1461.72	1490.08	1673.08	1510.5	1615.78	Importin alpha re-exporter
g5222.t1	0.16221	0.18402	1262.52	1387.69	1421.17	1449.45	1620.09	1482.34	Spliceosomal protein DIB1
g3743.t1	0.162069	0.429251	288.679	339.579	281.297	421.376	286.41	306.524	tRNA (carboxymethyluridine(34)-5-O)-methyltransferase
g5029.t1	0.16187	0.163492	1152.32	1099.81	1063.05	1213.4	1205.41	1292.82	MAP kinase kinase MKK2/SSP33
g4617.t1	0.161626	0.140871	2308.83	2163.2	2103.51	2368.82	2562.75	2430.92	Protein YNG1
g2226.t1	0.161613	0.184547	2625.06	3109.08	2779.08	3243.67	3286.25	2986.92	Proteasome-interacting protein CIC1
g2341.t1	0.161356	0.337129	381.511	403.029	469.958	528.015	435.842	434.162	Copper transport protein CTR2
g1878.t1	0.161275	0.237896	1956.07	1657.94	1658.41	1775.58	2094.53	2035.44	Protein transport protein SEC9
g3673.t1	0.160992	0.220275	1220	1099.81	1177.15	1339.71	1165.56	1404.98	Proteasome subunit alpha type-2
g2045.t1	0.160878	0.303366	1398.47	1764.87	1361.3	1868.76	1564.05	1619.65	Elongator complex protein 2
g2752.t1	0.160692	0.350794	1194.24	1673.22	1616.61	1840.8	1640.01	1521.99	Eukaryotic translation initiation factor 2 subunit alpha
g2098.t1	0.160472	0.207228	1049.9	1164.44	987.363	1200.97	1133.19	1240.6	EKC/KEOPS complex subunit BUD32
g2583.t1	0.160376	0.213532	1060.09	1159.74	1192.97	1378.01	1175.53	1253.17	Ubiquitin carboxyl-terminal hydrolase 12
g2083.t1	0.160303	0.168327	1734.47	1535.74	1584.98	1743.48	1881.59	1809.17	Transcription factor IIIB 70 kDa subunit
g4108.t1	0.160268	0.174984	1342.78	1325.41	1190.71	1471.19	1388.47	1455.27	54S ribosomal protein L10, mitochondrial
g1682.t1	0.160266	0.464802	197.044	231.478	236.109	187.393	273.958	278.483	Enhancer of mRNA-decapping protein 1
g3109.t1	0.160192	0.174984	854.657	875.385	928.618	992.875	971.304	1002.73	DNA-directed RNA polymerase III subunit RPC5
g1398.t1	0.16019	0.104888	4154.7	4194.8	4123.43	4722.11	4759.39	4457.66	Protein CAJ1
g1831.t1	0.16014	0.148153	1200.83	1157.39	1213.3	1340.74	1291.34	1358.57	pH-response regulator protein palF/RIM8
g2523.t1	0.160063	0.178076	801.353	844.834	854.058	932.826	906.55	949.549	hypothetical
g1490.t1	0.159956	0.381428	203.632	185.652	223.682	221.559	244.071	220.466	hypothetical
g1458.t1	0.159919	0.223419	643.838	600.432	649.581	718.514	656.253	740.687	hypothetical
g2638.t1	0.159635	0.27354	791.77	806.059	886.819	801.34	970.059	1001.76	Altered inheritance of mitochondria protein 23, mitochondrial
g4655.t1	0.159535	0.250584	760.627	782.559	876.652	988.733	866.702	843.184	Transcription factor tau 55 kDa subunit
g2061.t1	0.159354	0.258098	3507.27	2929.31	2853.64	3125.64	3510.39	3747.91	Exportin-1
g4222.t1	0.15931	0.24261	3434.2	2998.63	2925.94	3075.94	3727.07	3657.02	hypothetical
g1950.t1	0.159179	0.271862	488.718	547.556	562.594	564.251	646.291	571.47	Pre-mRNA-processing factor 31
g1461.t1	0.158891	0.303897	787.578	850.709	960.25	1098.48	880.4	915.706	Nucleoporin GLE2
g3975.t1	0.158872	0.171263	1115.19	1206.74	1150.04	1338.67	1302.54	1231.9	Ribonuclease 3
g996.t1	0.158784	0.178515	2283.08	2565.05	2465.02	2875.09	2753.27	2530.52	T-complex protein 1 subunit alpha
g3655.t1	0.158627	0.250948	552.802	622.757	616.819	661.571	711.044	624.652	Ubiquitin ligase-binding protein BUL2
g1660.t1	0.158566	0.168327	1405.06	1360.67	1427.95	1514.68	1496.8	1668	3`,5`-cyclic-nucleotide phosphodiesterase 1
g2337.t1	0.158401	0.216836	3003.58	3341.74	2745.19	3569.79	3435.68	3139.7	60S ribosomal export protein NMD3
g320.t1	0.158076	0.333056	484.525	505.256	509.497	621.194	460.747	585.974	Cyclin-dependent kinase 1
g3305.t1	0.158031	0.358966	1302.05	1813.05	1850.46	1969.18	1706.01	1853.65	Bud site selection protein 20
g4357.t1	0.157984	0.207228	1449.38	1335.99	1212.17	1478.44	1449.48	1538.42	Autophagy-related protein 3
g244.t1	0.157938	0.326042	1768.01	2200.8	1643.72	2330.51	1910.23	2016.1	Eukaryotic translation initiation factor 3 subunit A
g1016.t1	0.157932	0.196489	1203.23	1256.09	1397.45	1407	1491.82	1400.15	U1 small nuclear ribonucleoprotein component PRP42
g48.t1	0.157545	0.242587	1755.43	1480.52	1395.19	1685.51	1755.82	1734.72	Serine/threonine-protein kinase PSK1
g3472.t1	0.157473	0.274642	1170.89	1444.09	1439.25	1628.56	1484.35	1400.15	Minichromosome maintenance protein 5
g3501.t1	0.157383	0.207376	2131.55	2060.97	1824.48	2194.88	2119.44	2399.01	Cell division control protein 25
g99.t1	0.156656	0.223984	676.179	649.782	602.133	704.02	711.044	737.786	Vacuolar amino acid transporter 5
g2236.t1	0.156571	0.314677	1799.15	2364.13	1887.74	2483.74	2164.26	2089.59	ATP-dependent rRNA helicase RRP3
g155.t1	0.156526	0.344935	512.674	566.356	538.87	702.984	581.537	516.354	DNA replication licensing factor MCM2
g2327.t1	0.156246	0.576335	119.784	79.9009	102.803	103.532	95.8851	140.208	Peroxisomal membrane protein PEX18
g1096.t1	0.156239	0.245042	792.968	876.56	885.69	1021.86	953.87	867.358	Condensin complex subunit 3
g1014.t1	0.156002	0.147665	7020.52	7503.63	6667.53	7638.61	7724.36	8246.18	Reticulon-like protein 1
g4786.t1	0.155432	0.281897	560.588	569.881	568.242	552.862	671.196	668.165	Aprataxin-like protein
g888.t1	0.155279	0.222315	3345.56	3664.87	2945.14	3859.68	3575.15	3651.22	Translation initiation factor RLI1
g1435.t1	0.155128	0.278351	1336.19	1687.32	1629.04	1855.3	1641.25	1673.8	U3 small nucleolar RNA-associated protein 7
g5135.t1	0.155121	0.268957	767.814	665.057	659.748	722.655	795.722	819.01	Ubiquitin-like-specific protease 1
g1185.t1	0.155076	0.273318	1381.71	1298.39	1466.36	1335.57	1701.03	1582.9	Dynein light chain 1, cytoplasmic
g3251.t1	0.154715	0.381428	522.257	667.407	659.748	794.093	640.064	616.917	Pyrimidine pathway regulatory protein 1
g4464.t1	0.154246	0.574187	106.608	95.1761	85.8577	103.532	83.4325	133.44	RF_PROK_I domain-containing protein
g5153.t1	0.154176	0.158078	1669.79	1608.59	1651.63	1738.31	1865.4	1884.59	Vacuolar-sorting protein SNF8
g757.t1	0.154173	0.232068	1562.58	1905.87	1735.23	2019.92	1926.42	1836.25	Synchronized import protein 1
g4613.t1	0.154141	0.158602	2160.3	2127.95	2320.42	2348.11	2479.32	2524.72	Lipid droplet phospholipase 1
g1567.t1	0.15368	0.145939	2069.26	2111.5	2086.57	2400.91	2358.53	2212.39	CCR4-associated factor 16
g1346.t1	0.153609	0.348399	734.274	791.959	807.74	706.09	971.304	917.639	Prefoldin subunit 2
g1794.t1	0.153478	0.201841	857.053	850.709	936.526	987.698	987.492	964.053	Cytosolic Fe-S cluster assembly factor NBP35
g1584.t1	0.153426	0.186501	1338.58	1266.66	1198.62	1452.56	1374.77	1407.89	Cell division control protein 4
g3105.t1	0.153383	0.22342	1102.01	943.536	976.066	1099.51	1133.19	1136.17	Arrestin-related trafficking adapter 6
g5258.t1	0.153356	0.256058	705.526	788.434	823.556	899.696	803.194	866.391	Peroxisomal adenine nucleotide transporter 1
g5080.t1	0.152944	0.324153	1199.04	1512.24	1304.81	1671.01	1459.45	1328.59	Elongator complex protein 3
g4983.t1	0.152722	0.304584	473.146	421.83	500.46	490.743	508.067	553.098	Ubiquitin carboxyl-terminal hydrolase MIY1
g2024.t1	0.152696	0.488476	147.334	121.026	152.51	152.192	178.072	141.175	Alcohol O-acetyltransferase 2
g1076.t1	0.152588	0.312401	558.791	512.306	612.301	574.604	689.875	609.181	Bis(5`-adenosyl)-triphosphatase
g3772.t1	0.152246	0.158602	1571.56	1617.99	1629.04	1838.73	1798.16	1716.34	Metal-binding activator 1
g1371.t1	0.15216	0.142495	4879.39	4487.38	4893.89	5155.91	5449.26	5246.69	26S proteasome regulatory subunit RPN3
g4296.t1	0.152082	0.253457	2129.16	2488.68	2218.74	2719.79	2602.6	2270.41	SAM_MT_RSMB_NOP domain-containing protein
g3504.t1	0.151869	0.494996	223.996	290.228	302.761	371.681	278.939	251.408	Protein SPH1
g4799.t1	0.15146	0.207697	1255.93	1344.21	1345.48	1572.66	1389.71	1414.65	Polyamine transporter 4
g1630.t1	0.151309	0.221538	3111.98	2697.83	2730.5	2933.07	3214.02	3345.66	hypothetical
g4395.t1	0.151304	0.327548	360.549	393.629	337.782	378.928	407.201	425.46	hypothetical
g2634.t1	0.151164	0.206065	921.736	915.335	1000.92	1018.76	1052.25	1078.15	Dihydrosphingosine 1-phosphate phosphatase LCB3
g1597.t1	0.151066	0.126264	4958.45	4662.45	4959.41	5327.77	5450.51	5414.94	AMP_N domain-containing protein
g742.t1	0.150884	0.410215	10372.1	13862.8	12911.4	16219.4	13841.1	11175.1	60S acidic ribosomal protein P1-alpha
g3292.t1	0.15052	0.307728	467.755	513.481	530.962	609.805	541.689	522.155	Oligoribonuclease, mitochondrial
g2105.t1	0.15049	0.26955	615.688	596.907	587.447	712.302	606.442	678.802	Antiviral helicase SLH1
g3204.t1	0.15031	0.538338	194.649	179.777	239.498	164.616	244.071	271.714	Ubiquitin-like-conjugating enzyme ATG10
g3058.t1	0.150189	0.207726	994.804	1092.76	1051.76	1181.3	1104.55	1191.29	tRNA threonylcarbamoyladenosine dehydratase 2
g3608.t1	0.150046	0.301187	605.507	592.207	564.853	647.077	585.273	722.315	Protein ECM30
g3671.t1	0.14978	0.209119	1128.36	1194.99	1216.69	1222.72	1357.34	1344.07	Prefoldin subunit 5
g1399.t1	0.1497	0.271494	2371.72	2431.1	2538.45	2360.54	3040.93	2743.25	Protein ISD11
g4539.t1	0.149603	0.315271	5134.53	4695.35	4065.81	5355.73	4487.92	5573.52	1,3-beta-glucanosyltransferase GAS5
g4101.t1	0.149507	0.243688	854.657	914.16	782.886	972.168	947.644	910.871	tRNA pseudouridine synthase 4
g2691.t1	0.149439	0.326078	562.385	621.582	632.635	760.962	618.895	629.487	U3 small nucleolar RNA-associated protein 18
g4815.t1	0.148999	0.28646	554	568.706	555.815	664.677	557.877	635.289	Vacuolar cation-transporting ATPase YPK9
g918.t1	0.148956	0.241459	1575.75	1539.27	1353.39	1760.05	1560.31	1637.05	Pentafunctional AROM polypeptide
g4887.t1	0.148812	0.377142	287.481	313.728	354.728	340.621	334.975	378.079	Protein RDR1
g1896.t1	0.148764	0.191999	944.495	968.211	978.325	1066.38	1051	1084.92	Mitochondrial FAD-linked sulfhydryl oxidase ERV1
g1130.t1	0.148416	0.277609	1906.96	1825.97	1921.63	1794.21	2251.43	2223.99	26S proteasome complex subunit SEM1
g808.t1	0.148152	0.211124	7536.19	8458.92	9150.62	9209.2	9470.21	9177.36	Ran-specific GTPase-activating protein 1
g1667.t1	0.148029	0.534414	106.608	103.401	96.025	124.239	102.111	113.134	Anaphase-promoting complex subunit DOC1
g1254.t1	0.147939	0.383736	3315.01	2699.01	2463.89	2668.03	3445.64	3289.58	Protein PSP1
g805.t1	0.147708	0.223488	1615.88	1878.85	1796.23	1996.1	2006.12	1852.68	Non-histone protein 10
g5043.t1	0.147543	0.336127	1015.17	868.335	1041.59	1043.61	1229.07	973.723	Importin N-terminal domain-containing protein
g4409.t1	0.147357	0.494384	119.185	131.601	127.657	140.804	129.507	146.01	Ferric reductase transmembrane component 4
g1506.t1	0.147319	0.211787	1251.14	1209.09	1183.93	1384.23	1252.73	1399.18	GTPase-activating protein BEM2/IPL2
g3439.t1	0.147298	0.35053	611.496	548.731	725.271	733.009	701.082	653.661	Telomere elongation protein EST1
g4180.t1	0.147171	0.435364	771.407	592.207	517.405	710.232	635.083	745.522	Protein WHI3
g623.t1	0.147004	0.536083	115.591	125.726	93.7656	122.168	134.488	116.034	Tda7
g19.t1	0.146913	0.305384	537.829	528.756	506.108	529.05	633.838	582.106	BolA-like protein 1
g3366.t1	0.146888	0.408447	43128.7	31088.5	33434.8	36764.3	35892.2	46540.5	Proline dehydrogenase, mitochondrial
g4475.t1	0.146865	0.188029	1908.15	1823.62	1836.9	1936.05	2075.85	2156.31	Serine/threonine-protein kinase PKH2
g3858.t1	0.146809	0.14936	2502.28	2630.85	2632.22	2819.18	2901.46	2872.82	Protein ASI1
g4782.t1	0.146805	0.313865	1730.87	2122.07	2196.15	2412.3	2201.62	2074.12	Protein translocation protein SEC63
g2068.t1	0.146758	0.166261	2397.47	2398.2	2242.47	2613.16	2662.37	2519.88	Cell wall assembly regulator SMI1
g2504.t1	0.146699	0.281177	736.071	793.134	860.836	942.144	866.702	831.581	1-(5-phosphoribosyl)-5-[(5-phosphoribosylamino)methylideneamino] imidazole-4-carboxamide isomerase
g3363.t1	0.14609	0.273616	3159.3	3167.84	2623.18	3515.96	3319.87	3072.98	Na(+)/H(+) antiporter
g2319.t1	0.146068	0.302924	1244.55	1239.64	1252.84	1175.09	1476.88	1484.27	Sporulation-specific protein 12
g2769.t1	0.145989	0.284799	470.151	462.955	457.531	534.227	493.124	511.519	ARF guanine-nucleotide exchange factor 1
g2653.t1	0.145884	0.232524	1864.43	2030.42	2118.2	2390.56	2123.17	2132.13	T-complex protein 1 subunit eta
g4535.t1	0.145851	0.34459	484.525	432.405	445.104	451.401	508.067	551.164	Structural maintenance of chromosomes protein 5
g323.t1	0.145829	0.427499	496.504	581.631	549.037	733.009	525.5	536.66	Exonuclease V, mitochondrial
g627.t1	0.145816	0.253278	1088.24	959.986	1065.31	1192.69	1069.68	1184.52	Nucleoporin GLE1
g1734.t1	0.145807	0.393642	4767.99	4079.65	3813.89	3773.75	5116.78	5124.86	NADPH-dependent aldehyde reductase ARI1
g3797.t1	0.145758	0.365384	1248.75	1684.97	1396.32	1753.84	1567.78	1461.07	Ribosome biogenesis protein ERB1
g1390.t1	0.145705	0.31279	437.211	404.205	415.732	454.507	445.804	492.18	Nitrogen regulatory protein GLN3
g361.t1	0.145482	0.279044	1061.88	869.51	929.748	1060.17	1038.55	1074.29	Iron transporter FTH1
g1979.t1	0.145422	0.242165	1062.48	1029.31	1090.17	1275.52	1120.74	1122.63	Asparagine synthetase [glutamine-hydrolyzing] 2
g4355.t1	0.14542	0.401421	253.941	267.903	317.447	299.208	318.787	306.524	Nucleolar protein SWM2
g1829.t1	0.145317	0.191499	3359.33	3071.48	3192.55	3329.6	3617.48	3701.5	AAA domain-containing protein
g2978.t1	0.144956	0.370226	488.718	614.532	651.84	631.547	646.291	653.661	Vacuolar ATPase assembly integral membrane protein VPH2
g5310.t1	0.144907	0.284055	3831.88	4912.73	4518.82	4671.38	5085.65	4898.59	DNA-directed RNA polymerases I, II, and III subunit RPABC2
g3742.t1	0.144807	0.315396	987.617	990.536	1138.74	1250.67	1175.53	1018.2	Transcription initiation factor TFIID subunit 11
g3870.t1	0.144762	0.24036	1833.89	2107.97	1787.19	2185.57	2106.98	2037.37	Ribosome assembly protein RRB1
g1858.t1	0.144726	0.39264	430.622	378.354	337.782	413.094	397.238	462.204	Puf4p
g4530.t1	0.144574	0.381843	1984.22	2830.61	2424.35	2873.02	2642.44	2477.34	Nucleolar protein 12
g3445.t1	0.144425	0.184547	2813.72	2863.51	2736.15	3304.75	3006.06	2987.89	Calcium permeable stress-gated cation channel 1
g13.t1	0.144378	0.40058	1849.46	1711.99	1430.21	2142.08	1571.52	1806.27	Flavin carrier protein 2
g3325.t1	0.144332	0.37696	568.973	594.557	542.259	738.185	555.387	589.842	ISWI one complex protein 2
g2738.t1	0.144318	0.348152	433.018	500.556	486.903	485.566	576.556	504.75	DNA-directed RNA polymerase III subunit RPC9
g2284.t1	0.144167	0.31473	430.024	487.63	465.439	530.085	486.897	505.717	E3 ubiquitin-protein ligase DMA1
g3852.t1	0.144102	0.351675	511.476	547.556	586.317	678.137	540.444	593.71	Dihydrofolate synthetase
g2621.t1	0.144079	0.261017	561.187	571.056	562.594	637.759	610.178	623.685	F-box protein DAS1
g1243.t1	0.144075	0.409889	249.15	304.328	302.761	295.067	313.806	330.698	Mitochondrial zinc maintenance protein 1, mitochondrial
g3380.t1	0.143994	0.309451	470.75	472.355	451.882	475.213	531.727	535.693	Pus5
g413.t1	0.143975	0.168327	1753.03	1790.72	1791.71	1922.59	1996.15	1975.49	MICOS complex subunit MIC12
g3036.t1	0.143891	0.203354	2127.36	2210.2	2156.61	2264.25	2573.96	2338.1	MDM35-like protein
g4356.t1	0.143723	0.300396	1007.98	964.686	841.631	1093.3	960.097	1058.81	Vacuolar protein sorting-associated protein 27
g617.t1	0.143621	0.465715	258.134	290.228	297.113	359.257	321.277	251.408	Mitochondrial import inner membrane translocase subunit TIM22
g2100.t1	0.143546	0.27671	3533.62	4152.5	4018.36	4665.17	4359.66	3897.79	Methionine--tRNA ligase, cytoplasmic
g3718.t1	0.143166	0.211248	949.885	921.21	943.305	1021.86	1037.3	1050.11	Vacuolar protein sorting-associated protein 71
g2740.t1	0.142974	0.221451	1349.36	1428.82	1270.92	1518.82	1432.05	1518.12	T-complex protein 1 subunit theta
g3809.t1	0.142841	0.391376	654.618	505.256	602.133	661.571	712.29	580.172	Nuclear fusion protein KAR5
g1593.t1	0.142839	0.256162	1714.11	1918.8	1939.71	2096.53	2169.25	1882.66	Nucleoporin NIC96
g5274.t1	0.142686	0.326414	6420.41	5422.69	4843.05	5727.41	6324.68	6379	hypothetical
g1727.t1	0.142594	0.203778	1438.6	1384.17	1379.37	1528.14	1622.58	1492.98	Ran-specific GTPase-activating protein 30
g4138.t1	0.142448	0.297883	667.794	603.957	668.786	718.514	762.1	666.231	DNA repair protein RAD50
g3103.t1	0.142233	0.31334	432.419	420.655	467.698	493.849	476.935	485.411	Increased rDNA silencing protein 4
g5174.t1	0.142013	0.216083	1207.42	1129.19	1160.21	1296.22	1237.79	1326.66	Chromatin modification-related protein EAF3
g1418.t1	0.141656	0.186446	3801.34	3455.71	3829.7	4176.49	4059.55	3998.36	WD_REPEATS_REGION domain-containing protein (Fragment)
g2600.t1	0.141652	0.251454	2365.13	2283.05	2580.25	2836.78	2435.73	2697.8	Cell wall synthesis protein KRE9
g4857.t1	0.141565	0.480311	215.611	160.977	207.866	213.277	207.959	227.234	DNA repair protein REV1
g1488.t1	0.141507	0.359716	442.002	457.08	491.422	450.365	549.16	532.792	hypothetical
g1661.t1	0.141218	0.209493	1351.76	1413.54	1351.13	1551.95	1546.61	1440.76	Decapping nuclease RAI1
g566.t1	0.141209	0.387356	559.39	528.756	656.359	571.498	636.329	713.612	hypothetical
g2746.t1	0.141083	0.261663	2641.23	2929.31	2485.35	3105.97	3034.7	2742.28	U3 small nucleolar RNA-associated protein MPP10
g1521.t1	0.141034	0.242385	1260.72	1131.54	1187.32	1263.09	1305.03	1383.71	CCA tRNA nucleotidyltransferase, mitochondrial
g1375.t1	0.140999	0.204868	3868.42	4047.92	3541.63	4336.97	4210.23	4088.28	Eukaryotic translation initiation factor 2 subunit gamma
g2205.t1	0.140985	0.364923	958.869	1010.51	950.083	1265.16	951.38	999.831	ERC1-like protein
g115.t1	0.140808	0.478651	186.863	218.552	205.606	258.831	207.959	203.06	Protein AST1
g3252.t1	0.140667	0.2278	1002.59	1022.26	978.325	1118.15	1138.17	1055.91	COMPASS component BRE2
g2972.t1	0.140664	0.157989	2644.82	2706.06	2631.09	2933.07	2937.57	2927.94	Serine/threonine-protein kinase YPK1
g1792.t1	0.140605	0.286714	622.875	582.807	654.1	707.126	661.234	681.703	Spc7 domain-containing protein
g1499.t1	0.140576	0.227011	3901.95	4270	4073.72	4892.94	4329.77	4271.04	TATA-box-binding protein
g2673.t1	0.140342	0.369082	585.742	614.532	549.037	552.862	667.46	707.81	DNA replication regulator DPB11
g4152.t1	0.140022	0.305443	6562.95	6240.49	5623.68	5946.9	7000.86	7362.39	Mediator of RNA polymerase II transcription subunit 16
g3164.t1	0.139986	0.25276	721.098	710.883	700.418	803.411	764.591	782.266	Pre-mRNA-splicing factor ATP-dependent RNA helicase PRP16
g83.t1	0.13996	0.266222	754.637	830.734	850.669	890.378	900.324	887.664	Mitochondrial intermembrane space cysteine motif-containing protein MIX23
g981.t1	0.139892	0.205777	3345.56	3787.07	3552.93	4061.57	3896.42	3808.83	hypothetical
g2482.t1	0.139858	0.223704	2003.38	1851.82	1757.82	2092.39	2007.36	2090.55	Probable phospholipid-transporting ATPase NEO1
g2508.t1	0.139855	0.33793	903.768	1049.29	1133.1	1177.16	1174.28	1042.38	HSP70 co-chaperone SNL1
g971.t1	0.139808	0.22025	983.424	987.011	982.844	1111.94	1060.96	1080.09	Cell division control protein 1
g5036.t1	0.139806	0.250459	803.15	788.434	820.167	874.848	855.495	925.375	Cytochrome c oxidase assembly protein COX11, mitochondrial
g1800.t1	0.139474	0.298675	1720.69	1441.74	1426.82	1621.32	1681.1	1761.79	Membrane-bound O-acyltransferase GUP1
g2863.t1	0.138973	0.372684	310.24	299.628	326.485	344.763	357.39	329.731	Inner kinetochore subunit MCM22
g1724.t1	0.13885	0.267782	1125.97	1308.96	1133.1	1297.26	1310.02	1316.02	Threonylcarbamoyl-AMP synthase
g3142.t1	0.138797	0.218876	1178.67	1272.54	1234.77	1327.28	1367.3	1359.54	Protein LAS1
g4213.t1	0.138752	0.184547	7880.57	7674.01	7939.57	8564.19	9147.69	8158.19	Protein NSG2
g1577.t1	0.13857	0.377089	323.416	309.028	331.004	328.197	364.862	368.41	Small nuclear ribonucleoprotein G
g1790.t1	0.138423	0.211482	1729.08	1655.59	1608.7	1767.3	1899.02	1835.28	Vacuolar protein sorting-associated protein 45
g1770.t1	0.138377	0.309244	700.735	703.833	779.497	741.291	854.249	807.407	hypothetical
g686.t1	0.138336	0.374195	428.227	482.93	539.999	508.344	542.934	539.56	Protein SCM3
g2933.t1	0.137737	0.265469	1875.81	1878.85	1921.63	2264.25	2099.51	1881.69	Polyamine transporter TPO5
g4154.t1	0.137276	0.394028	475.541	506.431	569.372	639.83	535.462	526.023	Elongin-A
g2821.t1	0.137206	0.278881	1331.99	1287.81	1155.69	1357.31	1473.14	1328.59	SCF E3 ubiquitin ligase complex F-box protein GRR1
g5048.t1	0.137105	0.348364	645.035	662.707	726.401	662.607	765.836	805.473	Vacuolar protein sorting-associated protein 30
g1083.t1	0.13707	0.273616	911.554	1034.01	974.936	1046.71	1118.24	1042.38	Ribosome biogenesis protein SSF1
g1872.t1	0.137067	0.219003	1300.85	1332.46	1365.81	1514.68	1418.35	1461.07	Cullin-3
g5201.t1	0.136774	0.241548	2056.69	1964.62	2206.32	2185.57	2415.81	2247.2	Exocyst complex component SEC8
g1772.t1	0.136723	0.18389	3244.94	3137.28	3219.66	3372.05	3592.58	3594.17	5`-AMP-activated protein kinase subunit gamma
g3149.t1	0.136647	0.268355	842.678	788.434	787.405	893.484	854.249	913.772	hypothetical
g4012.t1	0.136644	0.254608	946.291	977.611	946.694	1008.4	1036.06	1109.1	N-acetylglucosaminyl-phosphatidylinositol de-N-acetylase
g3781.t1	0.136506	0.371316	1284.08	1144.46	1099.2	1109.87	1352.35	1421.42	Respiration factor 1
g4486.t1	0.136469	0.439528	700.136	862.46	709.455	685.384	884.136	924.408	Protein disulfide isomerase MPD2
g2165.t1	0.136416	0.475222	246.754	243.228	298.242	330.268	271.467	262.045	AP-1-like transcription factor YAP3
g5141.t1	0.136261	0.305646	511.476	494.681	499.33	547.686	550.406	557.933	hypothetical
g3842.t1	0.136222	0.342581	1651.22	2005.75	1839.16	2248.72	1881.59	1902	WD_REPEATS_REGION domain-containing protein
g2944.t1	0.136219	0.432667	982.227	795.484	831.464	788.916	1048.51	1037.54	Protein arginine methyltransferase NDUFAF7
g4622.t1	0.136001	0.379693	663.003	613.357	534.351	683.313	603.952	705.877	GTPase-activating protein GYP1
g4506.t1	0.135976	0.429251	227.589	219.727	236.109	260.901	245.317	244.639	Retrograde regulation protein 1
g618.t1	0.135976	0.398323	276.7	276.128	265.481	307.491	290.146	301.69	COP9 signalosome complex subunit 5
g3694.t1	0.135936	0.278351	2026.74	2192.57	2426.61	2516.87	2465.62	2313.92	ER-derived vesicles protein ERV41
g5142.t1	0.135757	0.392849	2001.59	2344.15	2606.23	2224.91	2790.63	2616.58	37S ribosomal protein S16, mitochondrial
g3699.t1	0.135336	0.213226	1653.61	1560.42	1662.93	1764.19	1828.04	1767.59	THO complex subunit MFT1
g55.t1	0.135265	0.45379	274.305	269.078	250.795	256.76	286.41	329.731	Mitochondrial distribution and morphology protein 10
g4837.t1	0.135203	0.341463	421.639	395.979	423.64	463.825	453.275	447.7	Dolichyl-phosphate-mannose--protein mannosyltransferase 3
g1627.t1	0.135132	0.305275	1191.25	1097.46	1144.39	1143	1257.71	1372.11	Chromatin structure-remodeling complex protein RSC8
g3626.t1	0.134944	0.268555	1327.2	1158.56	1211.04	1314.86	1381	1371.14	Protein FMP27, mitochondrial
g3708.t1	0.134888	0.458243	10969.8	8033.56	7167.98	9085.99	9544.93	10116.3	Cytochrome b2, mitochondrial
g1730.t1	0.134566	0.370226	2338.78	1963.45	1758.95	2106.88	2200.38	2355.5	Protein YIP5
g4260.t1	0.134308	0.229742	3978.62	4160.72	3676.06	4122.66	4444.34	4402.54	MICOS complex subunit MIC27
g4505.t1	0.13412	0.319891	1510.47	1576.87	1817.7	1661.69	1881.59	1835.28	NAD-dependent protein deacetylase HST1
g2759.t1	0.13404	0.268555	1488.91	1709.64	1520.58	1728.99	1779.48	1666.06	Translation machinery-associated protein 22
g3394.t1	0.133888	0.352285	630.661	752.008	699.288	814.799	749.647	713.612	Vacuolar protein sorting-associated protein VTA1
g4183.t1	0.133767	0.377142	1726.68	1603.89	1316.11	1570.58	1795.67	1739.55	hypothetical
g49.t1	0.1335	0.313706	3158.7	2841.18	2564.43	2988.98	3070.81	3341.79	Protein phosphatase PP2A regulatory subunit A
g677.t1	0.133407	0.465401	2468.14	3507.41	2359.96	3124.6	3159.23	2854.45	Nucleolar complex protein 14
g4155.t1	0.133295	0.301283	1402.07	1206.74	1435.86	1426.68	1499.29	1514.25	Transcriptional regulator URE2
g2643.t1	0.132514	0.337942	616.287	580.456	631.506	720.585	622.631	660.43	Deaminated glutathione amidase
g1789.t1	0.13251	0.371766	1874.02	1466.42	1623.39	1858.4	1652.46	1936.81	Homeobox protein TOS8
g4047.t1	0.132358	0.485678	565.379	633.332	668.786	844.824	597.726	599.512	Protein DIA1
g1834.t1	0.132234	0.387793	1414.65	1307.79	1302.55	1236.18	1654.95	1525.85	AA_permease domain-containing protein
g2897.t1	0.131561	0.412688	537.829	454.73	429.288	557.004	496.859	510.552	5-oxoprolinase
g4053.t1	0.131439	0.372287	1621.27	1546.32	1493.47	1981.61	1559.07	1566.47	S-adenosylmethionine permease SAM3
g4908.t1	0.131439	0.372287	1621.27	1546.32	1493.47	1981.61	1559.07	1566.47	S-adenosylmethionine permease SAM3
g3877.t1	0.131154	0.387793	486.921	514.656	568.242	592.205	606.442	518.287	GTP-binding protein CIN4
g2867.t1	0.131039	0.253639	1386.5	1270.19	1368.07	1509.5	1461.94	1439.79	Vacuolar membrane-associated protein IML1
g1970.t1	0.130983	0.387402	398.88	367.779	424.769	447.26	410.936	445.766	DASH complex subunit DAM1
g2685.t1	0.130906	0.344924	660.008	609.832	589.707	728.867	648.781	662.364	Nucleolar protein NET1
g3071.t1	0.130533	0.514119	634.255	882.435	547.907	779.598	735.95	740.687	Nucleolar pre-ribosomal-associated protein 1
g2631.t1	0.130507	0.263117	11714.2	11180.2	10200.1	11951.8	11440.2	12839.2	ATP-dependent RNA helicase eIF4A
g5162.t1	0.130362	0.302712	2665.19	2565.05	2192.76	2680.45	2712.18	2738.41	Transcriptional activator HAA1
g1127.t1	0.13019	0.312558	1225.39	1468.77	1411	1499.15	1471.9	1512.32	Protein BCP1
g4435.t1	0.130189	0.26272	3740.85	3812.92	3389.12	4196.16	4019.7	3763.39	RNA polymerase-associated protein CTR9
g4284.t1	0.130018	0.289485	1019.36	1043.41	981.715	1062.24	1084.62	1183.55	Protein MLF3
g1358.t1	0.130004	0.328395	4999.77	5750.51	5424.85	5211.82	6244.99	6238.79	Nuclear transport factor 2
g4208.t1	0.129915	0.35053	601.913	569.881	578.409	606.699	613.914	695.24	Serine/threonine-protein kinase CBK1
g2136.t1	0.129874	0.315271	1472.14	1733.14	1591.76	1869.79	1667.41	1703.77	Protein-lysine N-methyltransferase EFM1
g1952.t1	0.129846	0.277609	1689.55	1823.62	1841.42	1822.17	2069.62	1963.88	CWF19-like protein DRN1
g766.t1	0.129812	0.321314	951.682	1001.11	1096.94	1176.13	1102.06	1053.98	Protein PBP4
g2736.t1	0.129624	0.271873	894.185	921.21	904.895	1010.48	1003.68	961.152	Spindle assembly checkpoint component MAD3
g3475.t1	0.12953	0.424894	356.955	364.254	368.284	436.906	347.428	404.187	Endoribonuclease YSH1
g332.t1	0.129519	0.376584	2408.85	2239.57	2304.6	2130.69	2718.41	2760.65	Proteasome maturation factor UMP1
g1030.t1	0.129298	0.29133	1766.21	1626.22	1584.98	1755.91	1744.61	1947.45	Protein PAM1
g1075.t1	0.129234	0.237896	7239.73	6751.63	7003.05	7117.85	8013.26	7836.2	Peptidyl-prolyl cis-trans isomerase D
g846.t1	0.129133	0.3023	724.093	744.958	710.585	826.188	778.288	778.398	Protein VMS1
g4134.t1	0.129086	0.336356	675.58	734.383	729.79	837.576	747.157	750.356	Restriction of telomere capping protein 4
g4566.t1	0.128997	0.313249	1643.43	1889.42	1625.65	1997.14	1828.04	1811.11	Exosome complex exonuclease RRP6
g1650.t1	0.128917	0.58272	117.388	119.851	138.954	150.122	144.45	116.034	Protein VEL1
g4724.t1	0.128315	0.207376	4932.69	5091.33	4700.71	5486.18	5293.61	5314.38	Elongation factor Tu, mitochondrial
g2650.t1	0.1283	0.408783	11401.6	12657.2	9433.05	13404.3	11146.3	12055	Beta-glucosidase-like protein NCA3, mitochondrial
g4979.t1	0.127927	0.348399	2516.06	2240.75	2322.68	2262.18	2780.67	2699.74	Oxidation resistance protein 1
g691.t1	0.127923	0.282222	4795.54	4586.08	4556.1	4577.16	5380.78	5276.67	Serine/threonine-protein phosphatase PP2A-1 catalytic subunit
g898.t1	0.127647	0.412034	1411.65	1749.59	1645.98	1985.75	1572.77	1684.43	Probable metalloprotease ARX1
g3728.t1	0.127544	0.361692	737.269	715.583	718.493	865.53	708.554	796.77	U1 SNP1-associating protein 1
g3194.t1	0.127343	0.373764	9353.31	9549.33	7701.21	8733.98	9928.47	10399.6	High affinity cysteine transporter
g2930.t1	0.127151	0.702679	56.2983	48.1755	66.6527	59.0134	75.961	53.1825	Pheromone a factor receptor
g1086.t1	0.127096	0.481703	512.674	567.531	733.179	616.017	692.365	666.231	Inositol-pentakisphosphate 2-kinase
g3195.t1	0.127018	0.295313	1040.32	972.911	971.547	1136.78	1070.92	1055.91	Zn(2)-C6 fungal-type domain-containing protein
g3964.t1	0.126939	0.411451	696.542	556.956	709.455	742.327	723.497	682.67	Mitochondrial transcription factor 1
g2026.t1	0.126759	0.401822	482.728	453.555	541.129	575.64	516.784	519.254	Inner kinetochore subunit OKP1
g1793.t1	0.126636	0.371739	512.075	517.006	464.309	523.873	539.198	568.569	Peptidase S59 domain-containing protein
g2495.t1	0.126399	0.263958	1615.88	1666.17	1686.65	1805.6	1715.97	1897.16	F-actin-capping protein subunit beta
g4230.t1	0.126086	0.32766	2420.83	2607.35	2936.11	2777.77	2864.1	3042.04	Peptidylprolyl isomerase
g3094.t1	0.125683	0.399529	891.191	782.559	726.401	801.34	900.324	924.408	Peroxisomal hydratase-dehydrogenase-epimerase
g5240.t1	0.125578	0.221694	2522.05	2501.6	2635.6	2814.01	2781.91	2758.72	26S proteasome regulatory subunit RPN7
g1953.t1	0.125537	0.315594	3903.15	4131.35	3438.83	4231.36	3956.2	4328.09	Valine--tRNA ligase, mitochondrial
g4112.t1	0.125292	0.278555	1625.47	1525.17	1732.97	1777.65	1781.97	1767.59	Delta(14)-sterol reductase
g4341.t1	0.125203	0.304684	1158.91	1160.91	1291.25	1266.2	1351.11	1318.93	hypothetical
g276.t1	0.124947	0.431046	682.767	605.132	605.522	769.245	596.48	701.042	General transcriptional corepressor CYC8
g3167.t1	0.124941	0.379064	1028.94	1079.84	1256.23	1306.58	1207.9	1149.71	Triacylglycerol lipase 4
g3090.t1	0.124907	0.586231	120.982	121.026	132.176	123.203	128.262	154.713	hypothetical
g4455.t1	0.124763	0.456239	355.758	446.505	446.234	469.001	432.106	451.568	tRNA (guanine(10)-N2)-methyltransferase
g5256.t1	0.124755	0.418386	369.533	367.779	379.581	443.118	391.012	382.914	LETM1 domain-containing protein YLH47, mitochondrial
g2784.t1	0.124497	0.378397	759.429	733.208	889.079	901.766	840.552	850.92	NAD(+) kinase
g3661.t1	0.124256	0.377142	1109.2	1367.72	1333.05	1354.2	1454.47	1336.33	Signal recognition particle subunit SEC65
g4436.t1	0.124169	0.408447	783.984	999.936	885.69	1026.01	965.078	910.871	60S ribosome subunit biogenesis protein NOP8
g4626.t1	0.124164	0.365698	1885.99	1693.19	1841.42	1745.55	2170.49	1997.73	Syntaxin UFE1
g62.t1	0.124163	0.315271	1379.31	1307.79	1365.81	1484.65	1578.99	1358.57	TFC3-like protein
g2298.t1	0.123904	0.406265	1877.01	1563.94	1413.26	1738.31	1745.86	1814.97	hypothetical
g2503.t1	0.123865	0.293163	1405.66	1399.44	1528.49	1500.18	1610.12	1609.98	DNA-directed RNA polymerase II subunit RPB3
g4137.t1	0.123678	0.410364	748.648	592.207	684.602	724.726	714.78	773.563	Protein NRD1
g5149.t1	0.123624	0.407713	2073.46	1795.42	1564.64	2013.7	1865.4	2048.01	NPC intracellular sterol transporter 1-related protein 1
g4761.t1	0.123227	0.286366	3769.59	3613.17	3459.16	4241.72	3758.2	3811.73	Transcriptional modulator WTM1
g4751.t1	0.123214	0.263682	1410.45	1378.29	1420.04	1525.03	1493.07	1565.5	Dipeptidyl aminopeptidase A
g5228.t1	0.123182	0.327548	1069.67	952.936	946.694	1072.59	1079.64	1088.79	Dilute domain-containing protein
g2106.t1	0.123136	0.443482	1948.88	2451.08	2182.59	2078.93	2722.14	2364.2	rRNA-processing protein EFG1
g3215.t1	0.123111	0.330521	2908.35	2677.85	2373.51	2879.23	2920.14	2877.66	Putative Xaa-Pro aminopeptidase FRA1
g1117.t1	0.122822	0.291979	1414.65	1314.84	1397.45	1552.98	1430.81	1511.35	Aspartic proteinase yapsin-7
g2826.t1	0.122443	0.431803	1999.19	2495.73	2022.17	2620.4	2358.53	2110.86	60S ribosomal protein L43-A
g4224.t1	0.121896	0.28965	2163.89	2198.45	2122.72	2257	2265.13	2532.45	Adenine deaminase
g1549.t1	0.121818	0.471792	358.752	390.104	463.179	452.436	410.936	448.667	Rgd2p
g2276.t1	0.121723	0.429761	612.694	640.382	717.363	801.34	668.705	669.132	Cell division control protein 12
g386.t1	0.121514	0.326385	818.123	828.384	833.723	932.826	911.531	853.82	mRNA cap guanine-N7 methyltransferase
g63.t1	0.121384	0.383953	549.208	612.182	534.351	629.476	598.971	613.049	Nucleoporin NUP60
g4683.t1	0.121383	0.309913	1260.12	1157.39	1197.49	1371.8	1266.43	1297.65	Actin-like protein ARP8
g180.t1	0.121256	0.465011	1496.7	1670.87	1743.14	2116.2	1676.12	1544.23	Protein RCR1
g1432.t1	0.121152	0.396221	1747.05	1523.99	1547.7	1573.69	1724.69	1947.45	hypothetical
g1067.t1	0.121017	0.39419	649.827	740.258	780.627	817.905	758.364	776.464	HDA1 complex subunit 2
g3302.t1	0.121	0.442828	485.723	426.53	445.104	440.012	529.236	512.486	Mediator of RNA polymerase II transcription subunit 14
g4202.t1	0.120944	0.403828	1099.02	983.486	912.802	991.839	1105.79	1166.15	SKO1p Basic leucine zipper transcription factor of the ATF/CREB family
g4498.t1	0.12082	0.598989	266.519	426.53	356.987	436.906	369.843	327.797	N-terminal acetyltransferase B complex subunit MDM20
g4829.t1	0.120563	0.416009	3139.53	4015.02	3378.95	4184.78	3700.92	3558.39	Nucleolar protein 58
g1136.t1	0.120344	0.363214	652.222	734.383	728.66	768.21	760.855	763.894	Decapping and exoribonuclease protein 1
g5073.t1	0.119974	0.396623	2838.28	3326.46	2692.09	3493.18	2986.14	3140.67	Nucleolar GTP-binding protein 1
g2095.t1	0.119867	0.330095	1105.6	992.886	1031.42	1133.68	1100.81	1170.98	DNA repair protein RAD2
g4190.t1	0.119673	0.407713	1741.66	1395.92	1405.35	1578.87	1709.74	1658.33	Nitrogen permease reactivator protein
g1835.t1	0.119609	0.395486	1123.57	1136.24	1294.64	1414.25	1257.71	1186.45	Delta-aminolevulinic acid dehydratase
g5066.t1	0.119425	0.324689	1688.95	1553.37	1488.95	1669.98	1682.35	1792.73	Autophagy-related protein 21
g2869.t1	0.11932	0.43971	693.548	569.881	559.204	690.56	648.781	648.826	Histone transcription regulator 3
g3054.t1	0.119112	0.389132	939.703	968.211	1004.31	1163.7	1046.02	951.483	TEL2-interacting protein 1
g2073.t1	0.118894	0.330787	2865.23	2961.03	2739.54	2837.82	3354.73	3111.66	MICOS subunit MIC26
g964.t1	0.118835	0.338818	945.094	1004.64	1012.22	1104.69	1099.57	1009.5	Chromatin-remodeling complexes subunit NGG1
g4136.t1	0.118653	0.310646	1067.87	1014.04	1017.87	1112.97	1114.51	1141.01	54S ribosomal protein L17, mitochondrial
g5057.t1	0.11844	0.436085	1130.16	1241.99	1089.04	1444.28	1151.87	1158.41	Glycerophosphocholine phosphodiesterase GDE1
g2104.t1	0.118375	0.275613	1842.27	1850.65	1815.44	2064.43	1992.42	1923.27	Yta7
g3081.t1	0.118291	0.318412	2583.73	2436.98	2358.83	2499.27	2844.18	2673.63	Transcription factor BYE1
g4714.t1	0.118104	0.340265	3794.75	3489.79	3655.73	3561.51	4176.61	4140.5	Lysophospholipid acyltransferase
g2849.t1	0.118093	0.38806	1460.76	1555.72	1440.38	1416.32	1733.4	1687.33	Histone demethylase JHD2
g1172.t1	0.117984	0.405548	438.408	441.805	443.974	457.613	493.124	486.378	hypothetical
g3207.t1	0.11792	0.371644	21961.7	19397.1	17834.7	20276.8	21028.7	22937.1	Polyubiquitin
g3677.t1	0.117309	0.322417	1284.68	1305.44	1229.12	1428.75	1409.64	1306.36	D-arabinono-1,4-lactone oxidase
g883.t1	0.11715	0.324837	2795.15	2876.43	3010.67	2891.66	3348.51	3175.48	Protein transport protein SSS1
g880.t1	0.116897	0.416787	2056.69	2589.73	2150.96	2566.57	2521.65	2277.18	Ribosomal RNA-processing protein 8
g967.t1	0.11684	0.612284	536.631	497.031	716.234	473.143	718.516	704.91	COP9 signalosome complex subunit 9
g2173.t1	0.116737	0.409889	9913.9	9438.88	8133.88	8875.82	10158.8	10773.8	Cytochrome b-c1 complex subunit 10, mitochondrial
g653.t1	0.116452	0.325874	3117.37	3318.24	3034.39	3684.71	3222.74	3355.33	D-2-hydroxyglutarate--pyruvate transhydrogenase DLD2
g5052.t1	0.11641	0.317029	1179.87	1119.79	1146.65	1205.12	1276.39	1258.01	Histone deacetylase HOS3
g987.t1	0.11639	0.466075	471.948	410.08	499.33	464.86	493.124	540.527	DASH complex subunit SPC19
g338.t1	0.11631	0.414384	1100.21	1088.06	1137.61	1370.77	1107.04	1125.53	Transcription factor SMP1
g1466.t1	0.116251	0.402493	471.349	497.031	488.033	516.626	515.538	543.428	Transmembrane 9 superfamily member 3
g2143.t1	0.116238	0.393642	799.556	761.408	804.351	919.367	775.798	867.358	Golgi SNAP receptor complex member 1
g1559.t1	0.116061	0.448887	1827.9	1543.97	1451.67	1617.17	1682.35	1934.88	DNA-directed RNA polymerase
g1357.t1	0.11594	0.325874	1807.54	1809.52	1636.94	1981.61	1842.99	1871.06	Exocyst complex component SEC3
g4492.t1	0.115813	0.247621	4115.17	4234.75	4086.15	4467.42	4600	4408.34	Autophagy-related protein 19
g4282.t1	0.115683	0.31473	1439.2	1439.39	1400.84	1463.95	1601.41	1573.23	Negative regulator of RAS-cAMP pathway
g4647.t1	0.115636	0.26052	3798.34	3835.24	3866.98	4276.92	3979.86	4200.45	Alpha-1,2 mannosyltransferase KTR1
g1236.t1	0.115581	0.408447	1452.98	1279.59	1207.66	1310.72	1488.09	1478.47	Vacuolar protein sorting-associated protein 72
g4150.t1	0.115432	0.442442	971.446	757.883	841.631	906.943	911.531	974.69	Protein YTP1
g1507.t1	0.115351	0.487705	1245.15	1515.77	1595.14	1795.25	1503.03	1412.72	hypothetical
g3096.t1	0.11529	0.487748	1252.34	1118.61	1056.28	1046.71	1246.51	1423.36	hypothetical
g4379.t1	0.114926	0.508041	665.997	763.759	833.723	948.356	716.025	779.365	Dol-P-Man:Man(7)GlcNAc(2)-PP-Dol alpha-1,6-mannosyltransferase
g2842.t1	0.114828	0.381684	764.22	828.384	882.3	899.696	875.419	898.3	Phosphoinositide 3-phosphatase
g4454.t1	0.114596	0.497228	557.593	667.407	651.84	779.598	640.064	606.28	tRNA:m(4)X modification enzyme TRM13
g2799.t1	0.114302	0.34525	1841.08	2118.55	2036.86	2184.53	2224.04	2076.05	T-complex protein 1 subunit epsilon
g4571.t1	0.114011	0.330432	1104.41	1170.31	1092.43	1228.93	1189.22	1223.2	18S rRNA aminocarboxypropyltransferase
g1552.t1	0.113728	0.438888	789.375	654.482	660.878	735.079	774.553	776.464	Ubiquitin thioesterase OTU1
g3157.t1	0.113563	0.468466	973.842	1191.46	892.468	1103.65	1144.4	1057.85	Ribonuclease Z
g3106.t1	0.11333	0.327548	1582.94	1717.87	1731.84	1844.95	1842.99	1751.15	Pre-mRNA-splicing factor NTR2
g3296.t1	0.113282	0.490194	1093.63	1494.62	1413.26	1531.24	1407.15	1379.84	SRP-independent targeting protein 2
g1740.t1	0.113272	0.465715	1103.81	1048.11	831.464	1085.02	1065.94	1082.02	Chromatin-remodeling ATPase INO80
g4725.t1	0.112911	0.520804	244.359	243.228	220.293	266.078	257.769	243.672	Morphogenesis-related protein MSB1
g1964.t1	0.112899	0.354693	11659.7	11699.6	12659.5	11855.5	14125	12970.7	V0 assembly protein 1
g2280.t1	0.112859	0.402379	646.832	627.457	712.845	706.09	709.799	731.017	Adenylyltransferase and sulfurtransferase UBA4
g4105.t1	0.112744	0.465647	622.875	583.982	536.61	676.066	559.122	651.727	Protein CAF40
g5283.t1	0.112632	0.402256	1857.85	2069.2	1976.99	2338.79	1913.97	2123.43	Beta-glucan synthesis-associated protein KRE6
g925.t1	0.112569	0.367372	2793.96	2592.08	2427.74	3022.11	2679.8	2750.98	Metal resistance protein YCF1
g1274.t1	0.112339	0.312209	3556.38	3418.11	3226.44	3838.98	3572.66	3619.31	Diadenosine 5`,5```-P1,P4-tetraphosphate phosphorylase 2
g4938.t1	0.112074	0.526534	262.326	285.528	333.263	319.915	308.825	318.128	Tubulin-specific chaperone C
g1752.t1	0.112053	0.35053	2325	2180.82	2051.55	2485.81	2258.9	2346.8	Coatomer subunit beta`
g722.t1	0.111847	0.483846	604.309	538.156	570.502	663.642	529.236	658.496	DNA polymerase delta catalytic subunit
g1249.t1	0.111787	0.48137	701.933	811.934	924.1	925.579	826.854	873.16	DNA damage checkpoint protein LCD1
g1863.t1	0.111738	0.480393	30679.6	27879.5	23786	33424.4	26200.3	29355.8	Plasma membrane ATPase 1
g2025.t1	0.111723	0.369216	1974.63	2276	2086.57	2375.03	2323.66	2143.74	PAB1-binding protein 1
g4304.t1	0.111655	0.378447	922.335	1012.86	985.104	991.839	1082.13	1077.19	Conserved oligomeric Golgi complex subunit 5
g1562.t1	0.111556	0.46112	858.25	703.833	750.125	880.025	862.966	763.894	Probable lipase MIL1
g3013.t1	0.111554	0.615094	285.085	421.83	382.97	457.613	331.24	380.013	Probable ATP-dependent RNA helicase DHR2
g680.t1	0.110936	0.357081	1388.29	1335.99	1290.12	1530.21	1381	1426.26	Coatomer subunit alpha
g749.t1	0.110895	0.348309	2030.33	2192.57	2231.17	2225.94	2464.37	2276.21	E3 ubiquitin-protein ligase BRE1
g644.t1	0.110796	0.528864	425.831	547.556	541.129	602.558	513.048	511.519	RNA-binding suppressor of PAS kinase protein 1
g4206.t1	0.110682	0.431803	2037.52	2158.5	1868.53	2456.82	2052.19	2038.34	Ribosome assembly protein 1
g4244.t1	0.110673	0.360753	1498.49	1668.52	1621.13	1631.67	1748.35	1784.03	Cytoplasmic tRNA 2-thiolation protein 2
g4819.t1	0.110618	0.417975	503.691	491.155	520.794	544.58	545.425	546.329	hypothetical
g2200.t1	0.110378	0.42743	2985.61	2467.53	2467.28	3043.85	2819.27	2696.84	26S proteasome regulatory subunit RPN1
g894.t1	0.110265	0.619614	266.519	442.98	352.468	394.458	371.088	372.277	Transposon Ty2-DR1 Gag-Pol polyprotein
g840.t1	0.109996	0.60696	383.907	300.803	244.017	340.621	325.013	344.236	Sodium transport ATPase 1
g693.t1	0.109965	0.368451	2238.16	2218.42	2329.45	2243.54	2641.2	2440.59	Cell division control protein 53
g1002.t1	0.109683	0.440194	1442.2	1306.61	1443.76	1319	1605.14	1603.21	Mitochondrial F-box protein MFB1
g3887.t1	0.109234	0.401035	1209.22	1244.34	1242.68	1256.88	1468.16	1263.81	Mitochondrial inner membrane protease subunit 1
g4700.t1	0.109229	0.465715	542.62	613.357	554.686	555.968	636.329	649.793	Small nuclear ribonucleoprotein E
g133.t1	0.109049	0.37484	842.08	863.635	832.593	900.731	945.154	892.499	Serine/threonine-protein phosphatase 4 regulatory subunit 2
g1819.t1	0.10872	0.540278	297.064	303.153	361.506	372.716	311.315	348.103	DASH complex subunit DUO1
g3485.t1	0.108016	0.41285	742.06	837.784	780.627	880.025	838.061	820.944	Translation initiation factor eIF-2B subunit beta
g1406.t1	0.107995	0.584046	1579.35	2259.55	2080.92	2527.22	1881.59	1961.95	ATP phosphoribosyltransferase
g3461.t1	0.107955	0.491592	4585.92	5010.26	5078.03	4356.64	5971.03	5485.53	Rab GTPase ypt6
g266.t1	0.107856	0.431038	1199.63	1108.04	1287.86	1365.59	1332.43	1178.72	SIR4-interacting protein SIF2
g5103.t1	0.107823	0.468784	562.983	473.53	547.907	553.898	591.499	567.602	Mitochondrial inner membrane magnesium transporter MFM1
g703.t1	0.107738	0.358966	2139.34	2320.65	2060.58	2427.83	2258.9	2336.16	Ubiquitin carboxyl-terminal hydrolase 1
g1689.t1	0.107668	0.508112	427.029	385.404	375.062	463.825	386.031	432.228	Vacuolar morphogenesis protein 7
g423.t1	0.107655	0.476184	485.723	447.68	523.054	488.672	549.16	532.792	Serine/threonine-protein kinase CHK1
g643.t1	0.107472	0.345669	1997.99	1935.25	1799.62	2037.52	2048.46	2094.42	E4 ubiquitin-protein ligase UFD2
g4753.t1	0.107385	0.482973	556.994	549.906	535.481	649.147	518.029	600.479	Malonyl CoA-acyl carrier protein transacylase, mitochondrial
g1441.t1	0.107345	0.488343	915.747	1032.84	988.493	1194.76	1047.26	918.606	Ptc2p
g2145.t1	0.107294	0.436085	987.018	923.56	825.815	995.981	938.927	1017.24	Oxidant-induced cell-cycle arrest protein 5
g3335.t1	0.107292	0.45379	720.499	762.584	777.238	900.731	773.307	757.125	tRNA-splicing endonuclease subunit SEN2
g4920.t1	0.107223	0.406914	4699.71	4032.64	3909.91	4374.24	4492.9	4759.35	Cu(2+) suppressing and bleomycin sensitive protein 1
g3621.t1	0.106929	0.479144	695.943	822.509	642.803	781.669	768.326	774.53	hypothetical
g303.t1	0.106637	0.408686	2186.65	2485.15	2192.76	2545.86	2577.69	2265.57	ATP-dependent RNA helicase MAK5
g2418.t1	0.106493	0.413504	1169.09	1122.14	993.012	1196.83	1174.28	1170.01	DNA repair/transcription protein MET18/MMS19
g1775.t1	0.106467	0.377142	1356.55	1210.26	1274.31	1407	1369.79	1364.37	Transcription initiation factor TFIID subunit 6
g2986.t1	0.10644	0.583536	223.996	191.527	239.498	254.689	217.921	233.036	DNA replication regulator SLD2
g5215.t1	0.106299	0.453117	1334.39	1345.39	1549.96	1384.23	1652.46	1515.22	Low molecular weight phosphotyrosine protein phosphatase
g3527.t1	0.106197	0.42152	4474.52	4260.6	3754.01	4765.59	4134.27	4546.62	1,3-beta-glucan synthase component FKS1
g2031.t1	0.106046	0.503764	632.458	659.182	771.589	756.821	659.989	796.77	Tyrosine--tRNA ligase, cytoplasmic
g343.t1	0.105913	0.608956	732.477	974.086	1024.64	1182.34	835.57	912.805	GCR1-dependent translation factor 1
g659.t1	0.105868	0.480345	3700.12	2963.38	3087.49	3782.03	3148.02	3569.99	Glutamate synthase [NADH]
g2317.t1	0.105554	0.38272	1161.9	1136.24	1258.49	1288.98	1245.26	1289.92	Peroxisomal membrane protein PEX28
g3367.t1	0.105291	0.584504	304.85	384.229	388.619	438.977	368.597	345.203	Diphthine--ammonia ligase
g2444.t1	0.105257	0.480683	641.442	779.034	685.732	747.503	803.194	710.711	hypothetical
g4936.t1	0.104992	0.441899	3775.58	4682.43	3969.79	4716.93	4311.1	4330.02	Signal recognition particle subunit SRP68
g3107.t1	0.104948	0.433017	655.217	695.608	735.439	745.433	769.572	725.216	zf-C2HC5 domain-containing protein
g1905.t1	0.10493	0.47816	500.696	524.056	581.799	594.275	587.763	542.461	Protein ORM1
g684.t1	0.104905	0.680292	123.976	165.677	155.899	193.605	144.45	136.341	Biotin--protein ligase
g3006.t1	0.104617	0.364622	2101.01	1984.6	1925.02	2175.21	2059.66	2230.76	Cytochrome c1 heme lyase
g941.t1	0.104499	0.411957	2195.04	2520.4	2390.46	2395.74	2738.33	2501.51	Protein GIR2
g4676.t1	0.10446	0.43965	664.8	675.633	683.472	779.598	686.139	707.81	Vacuolar protein sorting-associated protein 17
g3600.t1	0.104357	0.699158	110.201	151.577	120.879	167.722	127.017	113.134	TDA5-like protein
g4279.t1	0.104355	0.395032	12353.3	12643.1	13488.7	13396	15151.1	12825.7	Tropomyosin-1
g4397.t1	0.104318	0.567732	278.497	276.128	323.096	346.833	277.693	315.227	Probable phospholipid translocase non-catalytic subunit CRF1
g2947.t1	0.10419	0.626287	171.291	196.227	242.887	222.594	221.657	206.928	Calcipressin-like protein
g3681.t1	0.104163	0.476184	678.575	606.307	577.28	693.666	630.102	682.67	Probable transcription factor TDA9
g4082.t1	0.104098	0.536243	808.54	981.136	816.777	1069.49	821.873	904.102	Essential for maintenance of the cell wall protein 1
g3067.t1	0.104087	0.516499	610.298	502.906	488.033	558.039	570.33	600.479	COMPASS component SWD2
g1313.t1	0.104077	0.469248	525.851	525.231	564.853	571.498	542.934	618.851	Guanosine-diphosphatase
g4006.t1	0.103933	0.520674	389.297	354.854	327.615	396.529	369.843	389.683	Ubiquitin ligase-binding protein BUL1
g246.t1	0.103931	0.427261	1099.61	1137.41	1138.74	1235.14	1296.32	1097.49	Transcriptional activator SPT7
g3120.t1	0.103718	0.381367	11962.8	11154.4	12840.2	13640.4	12711.6	12286.1	General amino-acid permease GAP1
g4697.t1	0.103532	0.608154	207.226	183.302	231.59	240.195	196.751	230.135	E3 SUMO-protein ligase SIZ2
g2545.t1	0.103392	0.534414	495.905	569.881	516.276	635.688	489.388	568.569	Tyrosine-protein phosphatase YVH1
g4801.t1	0.103077	0.376021	1357.15	1311.31	1366.94	1386.3	1451.97	1496.84	pH-response regulator protein palA/RIM20
g736.t1	0.103052	0.586231	1618.88	1702.59	2394.98	1884.29	2161.77	2088.62	Putative carboxymethylenebutenolidase
g4834.t1	0.102492	0.404921	16587.1	14779.3	13648	16039.2	16320.4	15978.9	Long-chain-fatty-acid--CoA ligase 1
g4996.t1	0.102469	0.410084	2185.45	2031.6	2000.71	2316.02	2322.41	2044.14	Tre1
g4126.t1	0.102256	0.492298	394.088	423.005	429.288	435.871	434.596	463.171	Protein transport protein YIF1
g4310.t1	0.102209	0.445819	2365.13	2407.6	2004.1	2562.42	2314.94	2399.01	Prenylated Rab acceptor 1
g1827.t1	0.102169	0.466075	926.527	1097.46	964.769	1059.14	1136.92	1008.53	tRNA wybutosine-synthesizing protein 3
g975.t1	0.101994	0.47191	3096.41	2670.8	2426.61	2805.73	2943.8	3053.64	SRP-independent targeting protein 1
g2623.t1	0.101985	0.515765	449.788	407.73	441.715	419.306	493.124	485.411	MIOREX complex component 5
g2727.t1	0.101731	0.406914	866.036	908.285	903.765	955.603	981.266	935.045	Vacuolar protein sorting-associated protein 53
g4042.t1	0.101687	0.423995	5864.01	5271.11	5209.07	5336.05	6258.68	5951.6	Protein GLC8
g5101.t1	0.10156	0.462762	783.386	790.784	682.342	792.022	795.722	835.448	Mitochondrial import inner membrane translocase subunit TIM50
g1391.t1	0.101467	0.411564	1197.84	1296.04	1290.12	1432.89	1311.26	1310.22	Holliday junction resolvase YEN1
g1632.t1	0.101205	0.435114	658.212	674.458	703.807	737.15	728.478	716.513	Increased recombination centers protein 6
g1663.t1	0.100832	0.431803	2126.16	2079.77	1797.36	2215.59	2150.57	2077.02	RNA polymerase-associated protein RTF1
g957.t1	0.100797	0.431105	1387.1	1264.31	1186.19	1403.9	1344.88	1373.07	Protein transport protein SEC7
g4585.t1	0.100712	0.408765	4281.67	4455.65	4421.67	4372.17	5176.55	4563.06	Protein arginine N-methyltransferase SFM1
g1227.t1	0.10066	0.465994	1122.37	1066.91	956.861	1207.19	1095.83	1075.25	Jip4
g4766.t1	0.100573	0.603158	237.771	278.478	289.205	315.774	249.052	292.02	Dihydrofolate reductase
g5265.t1	0.100496	0.491776	1674.58	1914.1	2027.82	2215.59	1960.04	1839.15	Ribosomal RNA-processing protein 9
g427.t1	0.100493	0.392916	1217.6	1149.16	1233.64	1304.51	1268.92	1287.98	RNA polymerase II-associated protein 1
g3597.t1	0.10047	0.517206	549.208	472.355	565.983	611.876	537.953	554.065	G-patch domain-containing protein
g5295.t1	0.100373	0.552358	365.939	405.38	459.79	453.471	455.766	406.121	Protein BSP1
g3812.t1	0.100323	0.616933	203.033	211.502	206.736	252.619	189.28	221.432	Target of rapamycin complex 2 subunit AVO2
g1060.t1	0.100162	0.489811	722.895	695.608	650.711	676.066	740.931	803.539	Inositol monophosphatase 2
g2904.t1	0.10014	0.361692	2710.71	2676.68	2911.25	2986.91	2898.97	3006.26	Cbt1p
g57.t1	0.100023	0.358966	2253.73	2281.88	2367.86	2391.6	2465.62	2539.22	Protein FUN14
g1637.t1	0.0999467	0.476184	512.075	560.481	551.297	573.569	598.971	564.701	Sporulation protein RMD8
g4446.t1	0.0997244	0.608673	825.909	1030.49	1076.61	1261.02	980.021	895.4	RING-box protein HRT1
g4480.t1	0.0996879	0.571994	293.47	316.079	298.242	358.222	327.504	286.218	Replication factor C subunit 4
g3174.t1	0.0991973	0.65205	164.703	143.352	181.883	173.934	154.412	195.325	EKC/KEOPS complex subunit PCC1
g1697.t1	0.099183	0.445819	706.125	670.932	683.472	725.761	721.006	761.96	Pheromone-processing carboxypeptidase KEX1
g2983.t1	0.0988422	0.623174	1040.32	910.635	693.64	858.283	894.098	1084.92	ARS-binding factor 1
g4662.t1	0.0984241	0.405548	2067.47	1904.7	1957.78	2238.37	2021.06	2092.49	26S proteasome regulatory subunit 6A
g1530.t1	0.0983935	0.512586	10563.7	11459.9	14115.7	13432.3	12441.4	12808.3	Protein BMH1
g739.t1	0.0980815	0.39833	4366.72	4479.15	4597.9	4411.51	5008.44	4968.21	ATP-dependent RNA helicase SUB2
g1884.t1	0.0975742	0.63711	187.462	183.302	218.033	181.182	226.638	221.432	hypothetical
g3994.t1	0.0973916	0.572503	353.362	360.729	303.891	386.175	328.749	374.211	Transcriptional regulatory protein SAP30
g1774.t1	0.0972738	0.571994	329.405	293.753	352.468	377.893	333.73	332.632	DNA replication regulator SLD3
g4580.t1	0.0972661	0.573486	486.322	378.354	390.878	449.33	444.558	457.369	hypothetical
g4549.t1	0.0970456	0.397971	1364.94	1303.09	1298.03	1402.86	1423.33	1419.49	t-SNARE affecting a late Golgi compartment protein 2
g4668.t1	0.0969911	0.463394	2635.84	2246.63	2307.99	2417.48	2552.79	2727.78	Ubiquitin carboxyl-terminal hydrolase 2
g3616.t1	0.0969641	0.435482	1650.02	1607.42	1521.71	1619.25	1836.76	1661.23	Protein ECM7
g1592.t1	0.0969404	0.542133	2532.23	3176.06	2722.59	2695.98	3412.02	2905.7	60S ribosomal subunit assembly/export protein LOC1
g1135.t1	0.0961254	0.484727	945.692	965.861	1016.74	1135.75	1042.28	950.516	DNA repair protein XRS2
g1997.t1	0.0960484	0.473538	888.196	936.485	846.15	910.049	921.494	1021.1	Extender of the chronological lifespan protein 1
g2041.t1	0.0957903	0.478517	1077.45	1048.11	924.1	1132.64	1090.85	1040.44	Protein FYV8
g1547.t1	0.0956609	0.490947	1352.96	1173.84	1143.26	1248.6	1287.6	1392.41	SWI/SNF global transcription activator complex subunit SWP82
g1989.t1	0.0956338	0.454557	1122.97	1075.14	1220.08	1270.34	1180.51	1199.99	LAS seventeen-binding protein 1
g2705.t1	0.0955491	0.49121	1623.07	1323.06	1379.37	1587.15	1512.99	1530.69	Mitochondrial import inner membrane translocase subunit TIM54
g1395.t1	0.0955009	0.584504	2511.27	1978.72	1753.3	2079.96	2243.96	2356.47	ATF/CREB activator 1
g356.t1	0.0954907	0.442828	1256.53	1264.31	1368.07	1373.87	1461.94	1318.93	Degradation in the endoplasmic reticulum protein 1
g646.t1	0.0953186	0.584504	404.869	384.229	352.468	458.648	359.881	402.253	hypothetical
g827.t1	0.0952726	0.361692	6782.75	7269.81	6683.34	7401.52	7337.08	7409.77	Serine--tRNA ligase, cytoplasmic
[truncated: 3,313 more rows]

## Sheet: Change>2
Gene	log2FoldChange	padj	Parental (repeat 1)	Parental (repeat 2)	Parental (repeat 3)	Modified (repeat 1)	Modified (repeat 2)	Modified (repeat 3)	Product
Mae1	15.3113	2.86752e-36	0	0	0	6811.39	6284.83	7686.32	Mae1
MleA	14.9906	9.56114e-180	1.79676	2.35003	3.38912	81180.7	69786.9	78773.9	MleA
g3196.t1	3.96778	6.47151e-144	111.998	82.2509	82.4685	1702.07	1378.5	1339.23	Aquaporin-2
g597.t1	3.63855	3.69326e-190	1957.27	1938.77	1875.31	28244.6	19774.8	23864.4	4-amino-5-hydroxymethyl-2-methylpyrimidine phosphate synthase THI5
g2884.t1	3.09345	1.14606e-230	10154.1	10161.5	10500.6	96571.8	79442.7	87001.7	4-amino-5-hydroxymethyl-2-methylpyrimidine phosphate synthase THI5
g4065.t1	3.09345	1.14606e-230	10154.1	10161.5	10500.6	96571.8	79442.7	87001.7	4-amino-5-hydroxymethyl-2-methylpyrimidine phosphate synthase THI5
g4987.t1	2.95251	9.96231e-60	49.1113	38.7754	45.1882	374.787	317.542	352.938	Mating factor alpha-1
g5253.t1	2.68697	8.09629e-62	1171.48	1296.04	1252.84	10483.7	6045.74	7414.6	Thiamine biosynthesis protein THI22
g2564.t1	2.61533	8.48807e-130	6525.22	6641.17	6473.22	45399.9	34656.9	40282.3	4-amino-5-hydroxymethyl-2-methylpyrimidine phosphate synthase THI5
g4729.t1	2.30295	2.22225e-50	472.547	497.031	529.832	3170.16	2121.93	2097.32	Thiamine transporter THI72
g3359.t1	2.29054	4.9787e-49	12659.9	14314	14821.7	89380.5	56798.9	58286.1	Pyruvate decarboxylase isozyme 2
g1196.t1	2.27241	1.61785e-68	2602.3	2629.68	2644.64	15453.2	10586	12010.5	Thiamine-repressible mitochondrial transport protein THI74
g4916.t1	2.00874	4.43066e-83	2870.62	2440.5	2520.37	11442.4	9727.98	10373.5	Dicarboxylic amino acid permease
g1995.t1	1.99288	3.52809e-42	43719.3	48771.3	40810.6	218162	138121	174291	Thiamine thiazole synthase
g1412.t1	1.97717	4.39967e-38	803.15	788.434	769.33	3981.85	2476.83	2837.04	Purine-cytosine permease FCY22
g4515.t1	1.7842	6.21733e-54	1697.34	1795.42	2075.27	7148.91	5797.94	6212.68	Argininosuccinate synthase
g257.t1	1.76676	6.98059e-45	2638.84	3221.89	2842.34	11446.5	8488.95	9660.84	Constitutive acid phosphatase
g3610.t1	1.75012	3.19778e-51	350.966	327.829	315.188	1199.94	1140.66	1015.3	Ornithine aminotransferase
g4064.t1	1.69736	2.57964e-47	332.999	282.003	308.41	1071.56	938.927	997.897	Probable pyridoxal 5`-phosphate synthase subunit SNZ2
g2886.t1	1.64591	1.24634e-26	109.003	141.002	132.176	430.694	362.371	386.782	Probable pyridoxal 5`-phosphate synthase subunit SNO3
g4063.t1	1.64591	1.24634e-26	109.003	141.002	132.176	430.694	362.371	386.782	Probable pyridoxal 5`-phosphate synthase subunit SNO3
g4964.t1	1.58582	5.88372e-31	1859.64	2084.47	2249.24	7537.15	5321	5718.57	Thiamine biosynthetic bifunctional enzyme
g4685.t1	1.56753	7.87191e-26	1507.48	1798.95	2009.75	6453.17	4529.02	4757.41	Thiamine pyrophosphokinase
g4251.t1	1.50664	1.60947e-53	1681.76	1897.65	2001.84	5343.3	5095.61	5396.57	Cytochrome b5
g522.t1	1.48219	5.02377e-36	12245.5	14795.8	15968.4	43744.5	36681.7	39706	Protein PET18
g4922.t1	1.42888	3.29891e-21	498.899	542.856	535.481	1782.83	1189.22	1267.68	Hydroxymethylpyrimidine/phosphomethylpyrimidine kinase THI21
g2885.t1	1.41062	8.94718e-05	289.278	282.003	370.544	1191.66	658.743	651.727	Probable pyridoxal 5`-phosphate synthase subunit SNZ2
g4824.t1	1.3708	2.71597e-39	7269.67	6529.55	7025.64	17044.5	16618	20199.7	Carbamoyl-phosphate synthase arginine-specific small chain
g4518.t1	1.36089	1.46577e-19	3014.96	3319.41	3487.4	10344.9	6465.4	8405.73	Hydroxymethylpyrimidine/phosphomethylpyrimidine kinase THI20
g1242.t1	1.34093	1.69537e-33	5087.81	5201.78	4264.64	13010.9	11074.1	12787	ADIPOR-like receptor IZH1
g3441.t1	1.3065	9.65613e-24	7153.48	7819.71	7869.53	22632.2	15771.2	18085.9	Thiamine transporter
g2539.t1	1.2573	4.49744e-14	206.028	183.302	184.142	553.898	363.616	456.402	Flo11 domain-containing protein
g3242.t1	1.24787	2.34641e-35	8083.6	8038.26	6981.58	19333.6	16870.8	18670	Thiamine pathway transporter THI73
g3668.t1	1.23518	5.69084e-35	1388.89	1533.39	1453.93	3742.69	3292.47	3256.7	Transcription initiation factor TFIID subunit 13
g2605.t1	1.20163	1.0174e-27	8035.69	8403.69	7999.45	20497.3	15992.9	19712.3	Farnesyl pyrophosphate synthase
g1283.t1	1.19313	1.30898e-29	2043.51	2330.05	2394.98	5445.8	4694.64	5317.28	Epimerase domain-containing protein
g454.t1	1.18754	2.18497e-10	69.4746	72.8508	81.3388	172.899	158.148	174.052	Silenced mating-type protein ALPHA1
g3230.t1	1.18502	3.53247e-20	1134.35	1225.54	1304.81	3299.57	2501.73	2521.82	Sterol esterase 1
g1324.t1	1.18374	3.7669e-21	2100.41	2440.5	2513.6	6236.79	4830.37	4944.04	Putative pyridoxal kinase BUD16
g1001.t1	1.17051	0.000688722	34.1384	15.2752	27.1129	49.6955	53.5462	74.4555	Sporulation-regulated protein 28
g2180.t1	1.12182	2.544e-24	18282.6	19478.2	18109.2	45874.1	35416.5	40288.1	Lanosterol 14-alpha demethylase
g390.t1	1.11431	0.00345142	945.094	1018.74	1113.89	3178.44	1495.56	1987.09	Thiamine biosynthesis regulatory protein
g2636.t1	1.10743	2.51019e-15	1014.57	920.035	1006.57	2582.1	1785.71	1970.65	Mitochondrial RNA-splicing protein MRS3
g1611.t1	1.08405	1.66285e-25	543.818	612.182	610.041	1226.86	1242.77	1261.88	Secreted protein CSS2
g136.t1	1.06743	7.24727e-24	615.089	615.707	545.648	1303.47	1211.64	1212.56	Uridine permease
g1825.t1	1.06221	4.25895e-23	58003.5	56036.4	47120	120474	107125	108934	Acyl-CoA desaturase 1
g2346.t1	1.04669	4.8279e-23	787.578	660.357	707.196	1509.5	1476.88	1480.41	hypothetical
g1572.t1	1.03791	7.58452e-19	677.976	700.308	683.472	1604.75	1351.11	1275.41	Bud site selection protein 27
g2562.t1	1.02527	4.36521e-10	775.001	518.181	636.024	1140.93	1236.54	1561.63	Hpf1p

## Sheet: Change<2
Gene	log2FoldChange	padj	Parental (repeat 1)	Parental (repeat 2)	Parental (repeat 3)	Modified (repeat 1)	Modified (repeat 2)	Modified (repeat 3)	Product
g5056.t1	-10.7662	4.46411e-18	348.571	305.503	379.581	0	0	0	Arginase
g447.t1	-6.08387	8.31373e-21	120.383	135.127	183.012	5.17661	1.24526	0	Seripauperin-11
g2128.t1	-3.89758	1.28639e-28	147.933	122.201	213.514	7.24726	17.4337	8.70259	Seripauperin-11
g2547.t1	-3.63675	1.30209e-67	436.013	364.254	375.062	38.3069	22.4147	32.8764	Allantoin permease
g3183.t1	-3.23983	4.05201e-26	128.169	202.102	271.129	16.5652	22.4147	24.1739	Seripauperin-11
g4904.t1	-3.1117	0.00973858	59.8919	35.2504	66.6527	11.3886	7.47157	0	Fluoride export protein 1
g2546.t1	-2.81248	3.67239e-46	271.909	299.628	326.485	50.7308	39.8484	36.7443	Allantoinase
g3979.t1	-2.7005	2.20374e-07	35.9351	31.7254	36.1506	4.14129	4.98105	6.76868	hypothetical
g5161.t1	-2.53909	3.81919e-17	111.998	83.4259	100.544	18.6358	16.1884	16.4382	Meiotic recombination protein REC8
g2093.t1	-2.52259	8.74667e-108	2233.37	2055.1	2152.09	429.659	342.447	348.103	6-phosphogluconate dehydrogenase, decarboxylating 2
g1360.t1	-2.48878	9.51147e-39	382.11	358.379	468.828	89.0378	75.961	51.2486	Cold shock-induced protein TIR1
g4060.t1	-2.45369	3.42769e-10	52.7048	49.3506	75.6903	9.31791	13.6979	9.66954	Seripauperin-21
g4900.t1	-2.45369	3.42769e-10	52.7048	49.3506	75.6903	9.31791	13.6979	9.66954	Seripauperin-21
g4901.t1	-2.45369	3.42769e-10	52.7048	49.3506	75.6903	9.31791	13.6979	9.66954	Seripauperin-21
g82.t1	-2.40427	7.00301e-05	22.16	34.0754	22.5941	7.24726	0	6.76868	Seripauperin-11
g2475.t1	-2.38022	0.0305147	2111.79	823.684	727.531	44.5189	428.37	231.102	Respiratory growth induced protein 2
g4422.t1	-2.32302	0.00161231	7258.29	6397.95	4489.45	396.529	1976.23	1254.14	Mannitol dehydrogenase DSF1
g1289.t1	-2.24612	0.00221958	791.77	809.584	702.677	46.5895	244.071	195.325	Dsf1p
g3859.t1	-2.21833	4.04692e-11	6644.4	8216.87	6597.48	2164.86	1278.88	1167.11	Bifunctional purine biosynthesis protein ADE17
g1290.t1	-2.16469	0.000242378	7602.07	7920.76	5535.56	667.783	2367.24	1662.19	Mannitol dehydrogenase DSF1
g4419.t1	-2.16033	1.10377e-05	2847.26	2028.07	1830.12	264.007	740.931	496.047	NAD(P)-bd_dom domain-containing protein
g468.t1	-2.1102	4.00333e-37	2061.48	1606.24	1583.85	298.173	488.143	433.195	hypothetical
g1623.t1	-2.10586	0.00139281	17.3686	15.2752	22.5941	3.10597	3.73578	5.80172	Regulator of rDNA transcription protein 5
g5326.t1	-2.05621	3.40704e-121	17519.6	16633.5	16248.6	3771.68	4154.19	4194.65	Partitioning protein REP1
g5329.t1	-2.05621	3.40704e-121	17519.6	16633.5	16248.6	3771.68	4154.19	4194.65	Partitioning protein REP1
g5336.t1	-2.05621	3.40704e-121	17519.6	16633.5	16248.6	3771.68	4154.19	4194.65	Partitioning protein REP1
g2074.t1	-2.03636	0.000492009	1850.66	761.408	941.045	169.793	384.786	312.326	Stationary phase-expressed protein 1
g2614.t1	-2.01554	9.211e-51	1464.95	1494.62	1798.49	455.542	382.295	338.434	Cell wall mannoprotein CIS3
g2512.t1	-1.9533	5.49832e-41	536.631	459.43	527.573	147.016	129.507	117.968	Cell wall protein TIR3
g3158.t1	-1.95317	1.32062e-67	1946.49	2164.37	1819.96	523.873	464.483	540.527	Methylenetetrahydrofolate dehydrogenase [NAD(+)]
g2127.t1	-1.94173	0.000631894	582.748	337.229	229.33	69.3666	145.696	85.092	Alpha-glucosidase MAL32
g3182.t1	-1.94173	0.000631894	582.748	337.229	229.33	69.3666	145.696	85.092	Alpha-glucosidase MAL32
g3219.t1	-1.85036	6.98311e-26	329.405	353.679	466.569	96.285	107.092	114.101	Seripauperin-23
g3291.t1	-1.84584	2.10265e-52	2537.02	2809.46	2550.88	862.424	652.517	679.769	Serine hydroxymethyltransferase, cytosolic
g472.t1	-1.81326	3.21615e-19	179.077	170.377	180.753	59.0134	48.5652	43.5129	Mitochondrial inner membrane i-AAA protease supercomplex subunit MGR1
g446.t1	-1.79463	1.68949e-15	309.641	333.704	498.2	89.0378	88.4136	148.911	Alpha-glucosidase MAL32
g1291.t1	-1.77607	0.000158342	692.949	403.029	364.895	85.9318	178.072	163.415	Hexose transporter HXT15
g1564.t1	-1.77051	1.3588e-47	2489.7	2321.83	3042.3	775.457	811.911	715.546	Transcriptional activator HAC1
g4976.t1	-1.7524	0.0108808	626.469	401.854	327.615	54.8721	212.94	135.374	Protein YIG1
g2206.t1	-1.73778	3.27935e-23	330.004	368.954	273.389	85.9318	113.319	93.7946	PUA domain-containing protein
g4923.t1	-1.73595	5.08539e-19	241.963	260.853	346.82	93.1791	92.1494	69.6207	G1/S-specific cyclin CLN2
g5325.t1	-1.72662	2.55009e-60	16088.8	13778.2	14312.2	4922.96	4103.14	4323.25	Partitioning protein REP2
g5327.t1	-1.72662	2.55009e-60	16088.8	13778.2	14312.2	4922.96	4103.14	4323.25	Partitioning protein REP2
g2613.t1	-1.71629	6.75288e-54	6949.85	6721.07	6961.25	2351.22	2141.85	1787.9	Cell wall mannoprotein PIR1
g1575.t1	-1.68811	1.60165e-22	318.026	316.079	415.732	94.2144	109.583	120.869	Seripauperin pau5
g5331.t1	-1.67834	5.76954e-22	3222.18	2783.61	2965.48	1218.58	931.456	654.628	Partitioning protein REP2
g596.t1	-1.67102	8.75969e-20	253.941	235.003	213.514	61.0841	77.2062	83.1581	Hexose transporter
g546.t1	-1.66005	1.47672e-31	479.734	465.305	547.907	170.828	160.639	141.175	Sterol O-acyltransferase 1
g4426.t1	-1.65145	1.56228e-63	4495.48	3916.32	4326.77	1424.6	1352.35	1280.25	Hpf1p
g3396.t1	-1.6494	1.81302e-27	377.918	407.73	437.196	109.744	138.224	141.175	Protein TOS4
g4776.t1	-1.63462	1.5892e-35	2407.05	2392.33	3103.3	884.166	915.267	746.489	Cell wall protein SRL1
g455.t1	-1.63219	7.8504e-32	540.824	500.556	558.075	191.535	145.696	176.953	Catabolic L-serine/threonine dehydratase
g514.t1	-1.63198	0.0238329	392.292	136.302	135.565	43.4836	97.1304	74.4555	Accumulation of dyads protein 2
g1239.t1	-1.6243	5.91163e-10	85.6454	95.1761	94.8953	27.9537	32.3768	29.0086	WD repeat-containing protein PAC11
g2943.t1	-1.62109	3.51797e-67	3600.7	3299.44	3583.43	1194.76	1089.6	1123.6	Cell wall mannoprotein PIR3
g5.t1	-1.60288	6.80762e-16	186.863	163.327	195.439	69.3666	58.5273	52.2155	NADP-specific glutamate dehydrogenase 2
g595.t1	-1.60135	1.96028e-09	125.174	116.326	96.025	28.989	54.7915	29.9756	Hexose transporter HXT15
g1993.t1	-1.58893	4.55204e-18	2955.66	2097.4	4050	1069.49	1006.17	950.516	Protein BTN2
g2619.t1	-1.58843	1.35724e-49	1806.34	1560.42	1716.02	533.191	561.613	596.611	Inositol-3-phosphate synthase
g2384.t1	-1.58636	7.55631e-26	1547.01	1288.99	1162.47	356.151	508.067	470.907	Invertase 2
g5324.t1	-1.57784	4.51103e-21	10910.5	8698.62	7875.18	2326.37	3812.99	3072.01	Partitioning protein REP1
g5330.t1	-1.57784	4.51103e-21	10910.5	8698.62	7875.18	2326.37	3812.99	3072.01	Partitioning protein REP1
g1279.t1	-1.55978	2.40826e-05	1388.89	779.034	703.807	314.738	356.145	304.591	Sugar transporter STL1
g4292.t1	-1.54751	1.39752e-05	1391.29	2865.86	2340.75	870.707	717.271	668.165	Probable transporter AQR1
g1671.t1	-1.5162	3.26238e-25	1247.55	1492.27	1284.48	580.816	405.955	417.724	Bifunctional purine biosynthetic protein ADE5,7
g823.t1	-1.50979	8.69267e-33	1113.39	1299.56	1056.28	454.507	376.069	385.815	Aminomethyltransferase, mitochondrial
g2558.t1	-1.48652	1.17155e-54	2140.54	2011.62	2074.14	777.528	730.969	714.579	Aspartic proteinase yapsin-6
g935.t1	-1.48645	5.06157e-22	335.993	366.604	405.564	138.733	114.564	139.241	Transcriptional factor SWI5
g3272.t1	-1.48429	1.74581e-13	179.077	197.402	257.573	69.3666	72.2252	83.1581	Seripauperin-23
g5323.t1	-1.46176	2.99519e-59	54499.8	49430.5	46938.2	18488.8	17816	18469.8	Site-specific recombinase Flp
g3364.t1	-1.45361	1.49516e-07	100.019	66.9757	102.803	34.1657	29.8863	34.8103	Sigma-like sequence protein 1, mitochondrial
g456.t1	-1.45112	1.6619e-21	325.812	313.728	347.949	122.168	131.998	108.299	vacuole-related protein 17
g1503.t1	-1.44979	1.60165e-22	380.912	421.83	486.903	154.263	160.639	155.68	Aminotran_1_2 domain-containing protein
g2572.t1	-1.44628	6.10641e-23	540.824	424.18	526.443	186.358	166.865	194.358	Amidohydro-rel domain-containing protein
g5251.t1	-1.43561	5.19152e-32	742.06	871.86	859.706	314.738	308.825	289.119	G2/mitotic-specific cyclin-2
g1582.t1	-1.4203	0.00168676	27.5503	34.0754	50.8368	9.31791	22.4147	10.6365	Hexose transporter HXT10
g2812.t1	-1.41518	7.02871e-09	109.003	104.576	140.084	51.7661	46.0747	34.8103	Indoleamine 2,3-dioxygenase
g5008.t1	-1.41383	4.08997e-20	417.446	358.379	486.903	154.263	158.148	161.481	Protein SVS1
g208.t1	-1.41053	2.79629e-17	304.251	251.453	281.297	116.991	105.847	93.7946	Chitin synthase 2
g4070.t1	-1.39491	4.56463e-30	749.247	653.307	704.937	251.583	282.674	269.78	Protein EGT2
g3846.t1	-1.39382	0.0104723	1001.39	674.458	650.711	155.298	450.785	280.417	Stationary phase protein 4
g469.t1	-1.39056	3.34554e-10	132.96	129.251	129.916	39.3423	52.301	58.0172	Sporulation-specific protein 22
g4575.t1	-1.39045	1.69876e-43	2220.79	1998.7	2175.81	847.93	758.364	832.548	Cold shock-induced protein TIR2
g3783.t1	-1.38805	7.64456e-18	280.294	249.103	271.129	97.3204	109.583	100.563	Cytokinesis protein 2
g1946.t1	-1.38455	1.22028e-39	1634.45	1521.64	1457.32	574.604	564.103	628.52	Pyruvate decarboxylase isozyme 3
g2878.t1	-1.3798	8.84319e-23	570.171	578.106	701.547	211.206	237.845	260.111	Cell wall protein DAN1
g4104.t1	-1.37752	1.80478e-19	358.752	403.029	445.104	173.934	143.205	145.043	PHO85 cyclin-1
g2386.t1	-1.36724	1.88852e-13	313.833	256.153	232.719	111.815	83.4325	116.034	3-ketoacyl-CoA thiolase, peroxisomal
g53.t1	-1.35453	1.92038e-22	469.552	512.306	546.778	223.63	191.77	180.82	Cystathionine gamma-lyase
g1504.t1	-1.35085	0.00178423	31.1438	28.2003	42.9288	14.4945	16.1884	9.66954	hypothetical
g564.t1	-1.34317	8.02547e-32	1000.19	900.06	1006.57	373.752	413.427	361.641	6-phosphogluconolactonase-like protein 2
g1646.t1	-1.3312	0.0212848	158.713	91.651	162.678	77.6492	26.1505	59.9512	Y` element ATP-dependent helicase protein 1 copy 6
g2035.t1	-1.33012	5.91683e-24	2017.16	2041	1860.63	950.426	679.913	722.315	Probable glycosidase CRH1
g500.t1	-1.32874	1.1047e-10	166.499	153.927	153.64	77.6492	57.282	54.1494	Suppressor protein STP22 of temperature-sensitive alpha-factor receptor and arginine permease
g3924.t1	-1.32812	7.67526e-12	829.502	1379.47	1015.61	542.509	367.352	371.31	Glycine dehydrogenase (decarboxylating), mitochondrial
g1140.t1	-1.32504	0.000577175	35.9351	52.8756	57.615	13.4592	28.641	16.4382	Methylated RNA-binding protein 1
g4176.t1	-1.32423	4.76019e-07	101.217	96.3511	88.1171	46.5895	24.9052	41.579	Peroxisomal 2,4-dienoyl-CoA reductase SPS19
g2942.t1	-1.31751	2.34641e-35	1735.67	1690.84	1620	721.62	698.592	607.247	Cell wall mannoprotein PIR1
g3911.t1	-1.31402	7.75803e-12	4283.47	3660.17	3807.11	1009.44	1707.25	2010.3	Protein SIP18
g5218.t1	-1.30712	2.96138e-06	71.2713	81.0759	73.4309	35.201	27.3958	28.0417	hypothetical
g1882.t1	-1.30664	2.11973e-17	380.912	357.204	472.217	168.758	156.903	162.448	Signaling mucin MSB2
g5279.t1	-1.30635	1.40016e-21	885.801	736.733	981.715	319.915	381.05	353.905	[PSI+] inducibility protein 3
g5001.t1	-1.30522	3.09858e-29	727.087	702.658	709.455	309.562	277.693	278.483	NADPH dehydrogenase 3
g2121.t1	-1.30043	0.00043438	4505.66	2903.46	2794.89	944.215	1606.39	1593.54	Oligo-1,6-glucosidase IMA1
g1909.t1	-1.29513	0.0265901	10246.9	8817.3	5596.56	1533.31	4992.25	3524.55	Transaldolase NQM1
g1841.t1	-1.29242	3.2422e-06	86.2443	75.2008	90.3765	27.9537	28.641	45.4468	Hop2
g3406.t1	-1.29221	1.40016e-21	1441	1523.99	1338.7	708.161	501.84	545.362	Cell wall biogenesis protein NCW2
g5328.t1	-1.28742	3.01932e-43	10814.1	9235.6	10140.2	4011.88	4181.59	4178.21	Site-specific recombinase Flp
g5333.t1	-1.28742	3.01932e-43	10814.1	9235.6	10140.2	4011.88	4181.59	4178.21	Site-specific recombinase Flp
g5337.t1	-1.28742	3.01932e-43	10814.1	9235.6	10140.2	4011.88	4181.59	4178.21	Site-specific recombinase Flp
g2557.t1	-1.28529	0.00015205	7275.06	8429.54	6996.27	1974.36	4133.02	3207.39	Glutathione S-transferase 1
g1545.t1	-1.28391	5.05142e-07	106.009	82.2509	94.8953	37.2716	46.0747	34.8103	FLO5p Lectin-like cell wall protein (Flocculin) involved in flocculation
g3097.t1	-1.26955	2.74769e-27	1000.19	989.361	1136.48	466.931	430.86	398.385	Protein PRY2
g2440.t1	-1.2686	7.07259e-15	495.905	442.98	371.673	151.157	205.468	190.49	Transcriptional repressor XBP1
g474.t1	-1.25405	2.08106e-15	15358.1	11364.7	10276.9	4319.37	5257.49	5939.03	Glucokinase-1
g2123.t1	-1.2513	4.50933e-17	1272.1	1017.56	885.69	406.882	496.859	435.129	General alpha-glucoside permease
g851.t1	-1.2493	3.70948e-23	12068.2	9960.59	8511.21	4389.77	4186.57	4273.94	Cell wall mannoprotein PST1
g70.t1	-1.24876	1.6848e-11	183.868	200.927	234.979	81.7905	82.1873	94.7615	Serine/threonine-protein kinase KIN3
g1476.t1	-1.24474	1.24355e-29	4653	4005.62	4112.13	1619.25	1977.48	1797.57	Protein DSE1
g499.t1	-1.2297	1.2812e-27	1815.32	1791.89	2179.2	860.353	815.646	790.002	Acetolactate synthase small subunit, mitochondrial
g576.t1	-1.21921	7.18328e-24	700.735	676.808	794.183	316.809	301.353	313.293	Actin-binding protein
g586.t1	-1.20798	5.27267e-22	633.057	587.507	556.945	242.266	259.014	269.78	VPS10 domain-containing protein
g2349.t1	-1.20561	0.00352217	38.3308	28.2003	36.1506	12.4239	16.1884	16.4382	Sporulation-specific protein 1
g1645.t1	-1.2017	0.00254132	46.7157	37.6004	29.3724	17.6005	16.1884	16.4382	hypothetical
g2894.t1	-1.19155	1.17693e-25	1263.72	1251.39	1348.87	632.582	544.179	514.42	L-threo-3-hydroxyaspartate ammonia-lyase
g4109.t1	-1.18908	1.24179e-19	665.399	639.207	667.656	336.48	263.995	263.978	Cell wall integrity and stress response component 2
g4420.t1	-1.18863	0.0057008	45.5178	28.2003	29.3724	17.6005	17.4337	11.6034	Hexose transporter hxt17
g547.t1	-1.18854	6.87078e-11	294.668	353.679	404.435	188.429	127.017	143.109	ANK_REP_REGION domain-containing protein
g3857.t1	-1.17879	1.29354e-32	1913.54	1734.32	1746.53	776.492	783.27	824.812	Mitochondrial inner membrane protein SHH3
g2568.t1	-1.16386	2.15893e-09	399.479	360.729	271.129	135.627	195.506	133.44	Dihydroxyacetone kinase 2
g4320.t1	-1.15675	0.0218725	37.133	27.0253	16.9456	17.6005	8.71683	10.6365	hypothetical
g2048.t1	-1.15446	1.59335e-21	1926.12	1965.8	1958.91	1031.18	821.873	774.53	C-1-tetrahydrofolate synthase, cytoplasmic
g4246.t1	-1.15427	5.09944e-35	2021.35	1992.82	2106.9	881.06	923.984	944.714	Malate synthase 1
g2714.t1	-1.15241	3.1689e-05	79.0573	66.9757	88.1171	36.2363	41.0936	29.0086	Succinate dehydrogenase [ubiquinone] flavoprotein subunit 2, mitochondrial
g1308.t1	-1.14726	9.63031e-15	386.901	367.779	463.179	195.676	171.846	180.82	Seripauperin-11
g4672.t1	-1.14645	8.25713e-17	1769.21	2056.27	2032.34	1054.99	851.759	737.786	Phosphoribosylaminoimidazole carboxylase
g2393.t1	-1.14618	8.51783e-17	477.937	479.405	458.661	237.089	220.411	183.721	Sugar utilization regulatory protein IMP2
g585.t1	-1.14615	1.72255e-09	173.087	173.902	151.381	77.6492	73.4704	74.4555	Sortilin_C domain-containing protein
g2565.t1	-1.14209	1.42305e-35	3692.33	3301.79	3465.94	1545.74	1601.41	1595.47	Putative aryl-alcohol dehydrogenase AAD14
g1928.t1	-1.12406	1.1047e-10	2027.34	1999.87	1751.04	611.876	1070.92	970.822	Vacuolar import and degradation protein 24
g4421.t1	-1.11915	0.0312254	340.785	211.502	184.142	65.2253	153.167	121.836	Hexose transporter HXT15
g3402.t1	-1.1161	4.0741e-23	1900.97	2139.7	2381.42	983.557	947.644	1026.91	Mitochondrial MYO2 receptor-related protein 1
g1422.t1	-1.11289	1.25712e-23	1084.04	1177.36	1202.01	573.569	534.217	492.18	Ribonucleoside-diphosphate reductase large chain 1
g2571.t1	-1.10842	2.37199e-09	192.852	169.202	171.715	77.6492	89.6588	82.1911	HXT8p hexose transporter
g4939.t1	-1.10584	1.27335e-14	14900.5	10920.6	16674.5	6841.41	6755.54	6149.83	ATP-dependent molecular chaperone HSP82
g1845.t1	-1.09104	5.90864e-12	1427.82	1128.01	936.526	608.77	490.633	542.461	Probable family 17 glucosidase SCW11
g3155.t1	-1.08392	3.99053e-08	335.394	230.303	233.849	107.674	135.734	137.307	Putative transcriptional activator MSA2
g1851.t1	-1.08281	1.6107e-26	1281.09	1227.89	1207.66	566.322	613.914	577.272	Protein kinase alk1
g2567.t1	-1.08144	0.0134995	14880.7	11819.5	9314.43	3235.38	7427.99	6356.76	Aquaglycerol porin AQY3
g738.t1	-1.06814	0.00316804	960.665	789.609	632.635	260.901	503.086	374.211	External NADH-ubiquinone oxidoreductase 2, mitochondrial
g5318.t1	-1.06716	3.01205e-09	185.665	177.427	187.531	84.8965	95.8851	83.1581	Maltose fermentation regulatory protein MAL63
g2548.t1	-1.06166	1.49576e-09	461.766	545.206	488.033	311.632	199.242	203.06	Allantoicase
g1561.t1	-1.06087	9.55873e-26	2160.3	2059.8	2181.46	1115.04	998.7	955.351	60S ribosomal protein L22-B
g363.t1	-1.06053	0.0433956	17.3686	21.1502	27.1129	8.28258	9.96209	12.5704	hypothetical
g3703.t1	-1.06051	8.64923e-09	330.004	352.504	465.439	160.475	163.129	223.366	MEC1-mediated checkpoint protein HUG1
g488.t1	-1.05686	4.23742e-15	766.616	905.935	983.974	469.001	417.163	387.749	Putative nitroreductase HBN1
g630.t1	-1.05654	0.00862528	36143.5	26144	18520.4	9189.53	14410.2	15252.7	Reticulon-like protein 2
g1532.t1	-1.0473	1.06749e-05	197.044	133.951	145.732	60.0487	73.4704	98.6293	Meiotic recombination protein DMC1
g3855.t1	-1.04398	4.15218e-14	13226.5	16848.5	14034.3	8522.78	6389.44	6476.66	Guanine nucleotide-binding protein subunit beta-like protein
g432.t1	-1.04187	7.3634e-14	633.057	527.581	709.455	306.456	291.391	310.392	A_deaminase domain-containing protein
g4574.t1	-1.03602	2.16345e-14	455.777	399.504	445.104	210.171	226.638	200.16	Cell wall protein TIR4
g4648.t1	-1.03511	0.0178521	1443.99	1339.51	969.288	378.928	866.702	586.941	Mitochondrial carnitine carrier
g2080.t1	-1.03317	0.0388721	16620.6	13512.7	11887.9	3195.01	9416.67	7922.26	Mitochondrial pyruvate carrier 3
g573.t1	-1.02703	2.40406e-18	736.67	701.483	797.572	375.822	342.447	377.112	General transcriptional corepressor TUP1
g4094.t1	-1.01871	2.86654e-06	134.757	129.251	144.602	74.5433	77.2062	51.2486	Protein TOS6
g598.t1	-1.01614	2.49572e-20	966.056	856.585	922.97	455.542	443.313	460.27	Putative aryl-alcohol dehydrogenase AAD14
g2158.t1	-1.01499	3.96367e-16	1424.23	1135.06	1457.32	646.042	642.555	700.075	Urea active transporter
g3356.t1	-1.01234	8.69555e-09	248.551	212.677	268.87	138.733	104.602	117.968	Metallothionein expression activator
g2124.t1	-1.00797	5.86543e-13	3131.75	2370	2355.44	1153.35	1454.47	1305.39	Oligo-1,6-glucosidase IMA1
g2388.t1	-1.00645	2.386e-14	413.853	445.33	445.104	220.524	201.732	224.333	Altered inheritance of mitochondria protein 20
g1538.t1	-1.00114	4.14449e-05	123.976	103.401	85.8577	51.7661	52.301	54.1494	Protoporphyrin uptake protein 1

## Sheet: KEGG upEnrich
ID	Description	GeneRatio	BgRatio	pvalue	p.adjust	qvalue	geneID	Count
path00730	Thiamine metabolism [PATH:sce00730]	10/35	19/3714	1.18012e-16	1.77018e-15	1.49068e-15	g2884.t1/g4065.t1/g597.t1/g2564.t1/g257.t1/g1995.t1/g4964.t1/g4685.t1/g4922.t1/g4518.t1	10
path00750	Vitamin B6 metabolism [PATH:sce00750]	5/35	11/3714	2.45217e-08	1.83913e-07	1.54874e-07	g4064.t1/g2886.t1/g4063.t1/g1324.t1/g2885.t1	5
path99977	Transport	2/35	7/3714	0.00175916	0.0087958	0.00740699	g136.t1/g3441.t1	2

## Sheet: KEGG downEnrich
ID	Description	GeneRatio	BgRatio	pvalue	p.adjust	qvalue	geneID	Count
path00052	Galactose metabolism [PATH:sce00052]	6/92	10/3714	3.80639e-08	1.52256e-06	1.20202e-06	g2384.t1/g446.t1/g2124.t1/g2121.t1/g2127.t1/g3182.t1	6
path04113	Meiosis - yeast [PATH:sce04113]	10/92	45/3714	8.2985e-08	1.6597e-06	1.31029e-06	g596.t1/g5161.t1/g595.t1/g2571.t1/g1532.t1/g1291.t1/g1582.t1/g2349.t1/g4420.t1/g4421.t1	10
path99992	Structural proteins	4/92	5/3714	1.73159e-06	2.30879e-05	1.82273e-05	g2943.t1/g2613.t1/g2614.t1/g2942.t1	4
path00051	Fructose and mannose metabolism [PATH:sce00051]	4/92	12/3714	0.000149961	0.00149961	0.0011839	g2568.t1/g1290.t1/g4422.t1/g1289.t1	4
path00230	Purine metabolism [PATH:sce00230]	6/92	44/3714	0.000648402	0.00518721	0.00409517	g2546.t1/g1671.t1/g1422.t1/g4672.t1/g3859.t1/g2548.t1	6
